# Supplementary material for: The Matrisome Is Associated with Metabolic Reprograming in Stem-like Phenotypes of Gastric Cancer
Source: Cancers (Basel). 2022 Mar 10;14(6):1438. doi: 10.3390/cancers14061438 (PMC8945874; doi:10.3390/cancers14061438)
Supplement: Supplementary file 1 [file cancers-14-01438-s001.zip]

Archive with 4 entries (4 files):
- Supplementary Table3.xlsx
- Supplementary Table2.xlsx
- Supplementary Table1.xlsx
- Supplementary Table4.xlsx
