# Supplementary material for: The Matrisome Is Associated with Metabolic Reprograming in Stem-like Phenotypes of Gastric Cancer
Source: Cancers (Basel). 2022 Mar 10;14(6):1438. doi: 10.3390/cancers14061438 (PMC8945874; doi:10.3390/cancers14061438)
Supplement: Supplementary file 1 [file cancers-14-01438-s001.zip › Supplementary Table3.xlsx]

## Sheet: Enrichment
GroupID	Category	Term	Description	LogP	Log(q-value)	InTerm_InList	Genes	Symbols
1_Summary	Canonical Pathways	M5884	NABA CORE MATRISOME	-17.3353	-12.9736	18/275	165,1292,1634,2006,2192,2199,2200,3908,4958,4969,5118,5549,7373,11117,30008,79987,83872,127435,4921,151887,55679,2737	AEBP1,COL6A2,DCN,ELN,FBLN1,FBLN2,FBN1,LAMA2,OMD,OGN,PCOLCE,PRELP,COL14A1,EMILIN1,EFEMP2,SVEP1,HMCN1,PODN,DDR2,CCDC80,LIMS2,GLI3
1_Member	Canonical Pathways	M5884	NABA CORE MATRISOME	-17.3353	-12.9736	18/275	165,1292,1634,2006,2192,2199,2200,3908,4958,4969,5118,5549,7373,11117,30008,79987,83872,127435	AEBP1,COL6A2,DCN,ELN,FBLN1,FBLN2,FBN1,LAMA2,OMD,OGN,PCOLCE,PRELP,COL14A1,EMILIN1,EFEMP2,SVEP1,HMCN1,PODN
1_Member	Canonical Pathways	M3008	NABA ECM GLYCOPROTEINS	-9.98469	-5.92401	11/196	165,2006,2192,2199,2200,3908,5118,11117,30008,79987,83872	AEBP1,ELN,FBLN1,FBLN2,FBN1,LAMA2,PCOLCE,EMILIN1,EFEMP2,SVEP1,HMCN1
1_Member	Reactome Gene Sets	R-HSA-1474244	Extracellular matrix organization	-9.14178	-5.36048	12/301	1292,1634,2006,2192,2199,2200,3908,4921,5118,7373,11117,30008	COL6A2,DCN,ELN,FBLN1,FBLN2,FBN1,LAMA2,DDR2,PCOLCE,COL14A1,EMILIN1,EFEMP2
1_Member	Reactome Gene Sets	R-HSA-2129379	Molecules associated with elastic fibres	-8.38918	-4.72644	6/38	2006,2192,2199,2200,11117,30008	ELN,FBLN1,FBLN2,FBN1,EMILIN1,EFEMP2
1_Member	Reactome Gene Sets	R-HSA-1566948	Elastic fibre formation	-7.92791	-4.34435	6/45	2006,2192,2199,2200,11117,30008	ELN,FBLN1,FBLN2,FBN1,EMILIN1,EFEMP2
1_Member	CORUM	CORUM:6913	ELN-FBLN2-FBN1 complex	-7.37522	-3.85861	3/3	2006,2199,2200	ELN,FBLN2,FBN1
1_Member	GO Biological Processes	GO:0030198	extracellular matrix organization	-5.90678	-2.6558	9/302	165,2006,2192,2199,4921,7373,11117,30008,151887	AEBP1,ELN,FBLN1,FBLN2,DDR2,COL14A1,EMILIN1,EFEMP2,CCDC80
1_Member	GO Biological Processes	GO:0043062	extracellular structure organization	-5.89494	-2.6558	9/303	165,2006,2192,2199,4921,7373,11117,30008,151887	AEBP1,ELN,FBLN1,FBLN2,DDR2,COL14A1,EMILIN1,EFEMP2,CCDC80
1_Member	GO Biological Processes	GO:0045229	external encapsulating structure organization	-5.87138	-2.6558	9/305	165,2006,2192,2199,4921,7373,11117,30008,151887	AEBP1,ELN,FBLN1,FBLN2,DDR2,COL14A1,EMILIN1,EFEMP2,CCDC80
1_Member	GO Biological Processes	GO:1904026	regulation of collagen fibril organization	-5.8356	-2.64998	3/7	165,11117,30008	AEBP1,EMILIN1,EFEMP2
1_Member	GO Biological Processes	GO:0030199	collagen fibril organization	-5.60759	-2.54691	5/61	165,4921,7373,11117,30008	AEBP1,DDR2,COL14A1,EMILIN1,EFEMP2
1_Member	GO Biological Processes	GO:1903053	regulation of extracellular matrix organization	-4.60499	-1.77476	4/48	165,4921,11117,30008	AEBP1,DDR2,EMILIN1,EFEMP2
1_Member	GO Biological Processes	GO:0010811	positive regulation of cell-substrate adhesion	-4.12213	-1.39389	5/123	2199,11117,30008,55679,151887	FBLN2,EMILIN1,EFEMP2,LIMS2,CCDC80
1_Member	GO Biological Processes	GO:1903055	positive regulation of extracellular matrix organization	-4.03792	-1.33897	3/25	4921,11117,30008	DDR2,EMILIN1,EFEMP2
1_Member	GO Biological Processes	GO:0010810	regulation of cell-substrate adhesion	-3.87538	-1.25404	6/221	2192,2199,11117,30008,55679,151887	FBLN1,FBLN2,EMILIN1,EFEMP2,LIMS2,CCDC80
1_Member	GO Biological Processes	GO:0031589	cell-substrate adhesion	-2.73776	-0.417442	6/364	2192,2199,11117,30008,55679,151887	FBLN1,FBLN2,EMILIN1,EFEMP2,LIMS2,CCDC80
1_Member	GO Biological Processes	GO:0045785	positive regulation of cell adhesion	-2.34706	-0.155611	6/437	2199,2737,11117,30008,55679,151887	FBLN2,GLI3,EMILIN1,EFEMP2,LIMS2,CCDC80
1_Member	GO Biological Processes	GO:0030155	regulation of cell adhesion	-2.29932	-0.119456	8/751	2192,2199,2737,3908,11117,30008,55679,151887	FBLN1,FBLN2,GLI3,LAMA2,EMILIN1,EFEMP2,LIMS2,CCDC80
1_Member	WikiPathways	WP4932	7q11.23 copy number variation syndrome	-2.20352	-0.0539939	3/106	2006,2199,2200	ELN,FBLN2,FBN1
2_Summary	GO Biological Processes	GO:0061061	muscle structure development	-9.12013	-5.36048	16/636	1410,1634,2006,2121,3908,4223,4638,4776,5159,6604,23414,27295,30008,30846,57493,91653,2737,8642,56963	CRYAB,DCN,ELN,EVC,LAMA2,MEOX2,MYLK,NFATC4,PDGFRB,SMARCD3,ZFPM2,PDLIM3,EFEMP2,EHD2,HEG1,BOC,GLI3,DCHS1,RGMA
2_Member	GO Biological Processes	GO:0061061	muscle structure development	-9.12013	-5.36048	16/636	1410,1634,2006,2121,3908,4223,4638,4776,5159,6604,23414,27295,30008,30846,57493,91653	CRYAB,DCN,ELN,EVC,LAMA2,MEOX2,MYLK,NFATC4,PDGFRB,SMARCD3,ZFPM2,PDLIM3,EFEMP2,EHD2,HEG1,BOC
2_Member	GO Biological Processes	GO:0007517	muscle organ development	-6.61468	-3.20721	10/327	1410,1634,2006,2121,3908,4223,4638,23414,30008,57493	CRYAB,DCN,ELN,EVC,LAMA2,MEOX2,MYLK,ZFPM2,EFEMP2,HEG1
2_Member	GO Biological Processes	GO:0060537	muscle tissue development	-4.04398	-1.33897	8/403	1634,2006,4223,4638,5159,23414,30008,57493	DCN,ELN,MEOX2,MYLK,PDGFRB,ZFPM2,EFEMP2,HEG1
2_Member	GO Biological Processes	GO:0060415	muscle tissue morphogenesis	-3.93346	-1.28775	4/71	4638,23414,30008,57493	MYLK,ZFPM2,EFEMP2,HEG1
2_Member	GO Biological Processes	GO:0048644	muscle organ morphogenesis	-3.77488	-1.1766	4/78	4638,23414,30008,57493	MYLK,ZFPM2,EFEMP2,HEG1
2_Member	GO Biological Processes	GO:0035909	aorta morphogenesis	-3.63262	-1.06854	3/34	4638,5159,30008	MYLK,PDGFRB,EFEMP2
2_Member	GO Biological Processes	GO:0060840	artery development	-3.36134	-0.868865	4/100	2737,4638,5159,30008	GLI3,MYLK,PDGFRB,EFEMP2
2_Member	GO Biological Processes	GO:0035904	aorta development	-2.9468	-0.524608	3/58	4638,5159,30008	MYLK,PDGFRB,EFEMP2
2_Member	GO Biological Processes	GO:0048729	tissue morphogenesis	-2.81523	-0.450463	8/618	2737,4638,4776,8642,23414,30008,56963,57493	GLI3,MYLK,NFATC4,DCHS1,ZFPM2,EFEMP2,RGMA,HEG1
2_Member	GO Biological Processes	GO:0048844	artery morphogenesis	-2.64203	-0.355868	3/74	4638,5159,30008	MYLK,PDGFRB,EFEMP2
2_Member	GO Biological Processes	GO:0014706	striated muscle tissue development	-2.62174	-0.342817	6/384	1634,2006,4223,5159,23414,57493	DCN,ELN,MEOX2,PDGFRB,ZFPM2,HEG1
3_Summary	Canonical Pathways	M5882	NABA PROTEOGLYCANS	-6.83926	-3.38064	5/35	1634,4958,4969,5549,127435	DCN,OMD,OGN,PRELP,PODN
3_Member	Canonical Pathways	M5882	NABA PROTEOGLYCANS	-6.83926	-3.38064	5/35	1634,4958,4969,5549,127435	DCN,OMD,OGN,PRELP,PODN
3_Member	Reactome Gene Sets	R-HSA-3656225	Defective CHST6 causes MCDC1	-5.63259	-2.54963	3/8	4958,4969,5549	OMD,OGN,PRELP
3_Member	Reactome Gene Sets	R-HSA-3656243	Defective ST3GAL3 causes MCT12 and EIEE15	-5.63259	-2.54963	3/8	4958,4969,5549	OMD,OGN,PRELP
3_Member	Reactome Gene Sets	R-HSA-3656244	Defective B4GALT1 causes B4GALT1-CDG (CDG-2d)	-5.63259	-2.54963	3/8	4958,4969,5549	OMD,OGN,PRELP
3_Member	Reactome Gene Sets	R-HSA-2022857	Keratan sulfate degradation	-4.92997	-1.98323	3/13	4958,4969,5549	OMD,OGN,PRELP
3_Member	Reactome Gene Sets	R-HSA-3560782	Diseases associated with glycosaminoglycan metabolism	-4.88042	-1.97105	4/41	1634,4958,4969,5549	DCN,OMD,OGN,PRELP
3_Member	Reactome Gene Sets	R-HSA-2022854	Keratan sulfate biosynthesis	-3.88763	-1.25654	3/28	4958,4969,5549	OMD,OGN,PRELP
3_Member	Reactome Gene Sets	R-HSA-1638074	Keratan sulfate/keratin metabolism	-3.63262	-1.06854	3/34	4958,4969,5549	OMD,OGN,PRELP
3_Member	Reactome Gene Sets	R-HSA-1630316	Glycosaminoglycan metabolism	-3.01041	-0.5832	4/124	1634,4958,4969,5549	DCN,OMD,OGN,PRELP
3_Member	Reactome Gene Sets	R-HSA-3781865	Diseases of glycosylation	-2.78196	-0.437283	4/143	1634,4958,4969,5549	DCN,OMD,OGN,PRELP
4_Summary	GO Biological Processes	GO:0001568	blood vessel development	-6.28128	-2.91957	14/771	1634,2737,4223,4638,4776,5159,5587,11117,23414,23452,25960,30008,57493,126393,2200,2260,2619,4692,9638,11167,56963,4921,23371,79987,85360,117581,284119,2192,5118	DCN,GLI3,MEOX2,MYLK,NFATC4,PDGFRB,PRKD1,EMILIN1,ZFPM2,ANGPTL2,ADGRA2,EFEMP2,HEG1,HSPB6,FBN1,FGFR1,GAS1,NDN,FEZ1,FSTL1,RGMA,DDR2,TNS2,SVEP1,SYDE1,TWIST2,CAVIN1,FBLN1,PCOLCE
4_Member	GO Biological Processes	GO:0001568	blood vessel development	-6.28128	-2.91957	14/771	1634,2737,4223,4638,4776,5159,5587,11117,23414,23452,25960,30008,57493,126393	DCN,GLI3,MEOX2,MYLK,NFATC4,PDGFRB,PRKD1,EMILIN1,ZFPM2,ANGPTL2,ADGRA2,EFEMP2,HEG1,HSPB6
4_Member	GO Biological Processes	GO:0048514	blood vessel morphogenesis	-6.01621	-2.69589	13/693	1634,4223,4638,4776,5159,5587,11117,23414,23452,25960,30008,57493,126393	DCN,MEOX2,MYLK,NFATC4,PDGFRB,PRKD1,EMILIN1,ZFPM2,ANGPTL2,ADGRA2,EFEMP2,HEG1,HSPB6
4_Member	GO Biological Processes	GO:0071363	cellular response to growth factor stimulus	-5.25601	-2.21986	12/689	1634,2200,2260,2619,4692,5159,5587,9638,11117,11167,25960,56963	DCN,FBN1,FGFR1,GAS1,NDN,PDGFRB,PRKD1,FEZ1,EMILIN1,FSTL1,ADGRA2,RGMA
4_Member	GO Biological Processes	GO:0035924	cellular response to vascular endothelial growth factor stimulus	-5.21984	-2.21986	5/73	1634,2619,5159,5587,25960	DCN,GAS1,PDGFRB,PRKD1,ADGRA2
4_Member	GO Biological Processes	GO:0070848	response to growth factor	-5.06366	-2.09989	12/720	1634,2200,2260,2619,4692,5159,5587,9638,11117,11167,25960,56963	DCN,FBN1,FGFR1,GAS1,NDN,PDGFRB,PRKD1,FEZ1,EMILIN1,FSTL1,ADGRA2,RGMA
4_Member	GO Biological Processes	GO:0007169	transmembrane receptor protein tyrosine kinase signaling pathway	-4.87036	-1.97105	11/629	1634,2260,4692,4776,4921,5159,5587,11117,23371,25960,79987	DCN,FGFR1,NDN,NFATC4,DDR2,PDGFRB,PRKD1,EMILIN1,TNS2,ADGRA2,SVEP1
4_Member	GO Biological Processes	GO:0038084	vascular endothelial growth factor signaling pathway	-4.56918	-1.75154	4/49	1634,5159,5587,25960	DCN,PDGFRB,PRKD1,ADGRA2
4_Member	GO Biological Processes	GO:0051272	positive regulation of cellular component movement	-4.32961	-1.54768	10/594	2260,4638,4921,5159,5587,9638,25960,85360,117581,284119	FGFR1,MYLK,DDR2,PDGFRB,PRKD1,FEZ1,ADGRA2,SYDE1,TWIST2,CAVIN1
4_Member	GO Biological Processes	GO:0090287	regulation of cellular response to growth factor stimulus	-3.99282	-1.32231	7/304	1634,2200,2260,11117,11167,25960,56963	DCN,FBN1,FGFR1,EMILIN1,FSTL1,ADGRA2,RGMA
4_Member	GO Biological Processes	GO:2000147	positive regulation of cell motility	-3.66755	-1.084	9/582	2260,4638,4921,5159,5587,25960,85360,117581,284119	FGFR1,MYLK,DDR2,PDGFRB,PRKD1,ADGRA2,SYDE1,TWIST2,CAVIN1
4_Member	GO Biological Processes	GO:0040017	positive regulation of locomotion	-3.59151	-1.04934	9/596	2260,4638,4921,5159,5587,25960,85360,117581,284119	FGFR1,MYLK,DDR2,PDGFRB,PRKD1,ADGRA2,SYDE1,TWIST2,CAVIN1
4_Member	GO Biological Processes	GO:0001525	angiogenesis	-3.57018	-1.03455	9/600	1634,4223,4776,5159,5587,11117,23452,25960,126393	DCN,MEOX2,NFATC4,PDGFRB,PRKD1,EMILIN1,ANGPTL2,ADGRA2,HSPB6
4_Member	GO Biological Processes	GO:0001667	ameboidal-type cell migration	-3.53956	-1.01043	8/478	1634,2260,4223,4921,5587,11167,25960,85360	DCN,FGFR1,MEOX2,DDR2,PRKD1,FSTL1,ADGRA2,SYDE1
4_Member	GO Biological Processes	GO:0043542	endothelial cell migration	-3.31639	-0.83822	6/281	1634,2260,4223,5587,11167,25960	DCN,FGFR1,MEOX2,PRKD1,FSTL1,ADGRA2
4_Member	GO Biological Processes	GO:0090288	negative regulation of cellular response to growth factor stimulus	-3.20498	-0.757089	4/110	1634,2200,11117,25960	DCN,FBN1,EMILIN1,ADGRA2
4_Member	GO Biological Processes	GO:0030335	positive regulation of cell migration	-3.10776	-0.670332	8/556	2260,4638,4921,5159,5587,25960,85360,117581	FGFR1,MYLK,DDR2,PDGFRB,PRKD1,ADGRA2,SYDE1,TWIST2
4_Member	GO Biological Processes	GO:0010594	regulation of endothelial cell migration	-2.84974	-0.474802	5/233	1634,2260,4223,5587,25960	DCN,FGFR1,MEOX2,PRKD1,ADGRA2
4_Member	GO Biological Processes	GO:0010631	epithelial cell migration	-2.76797	-0.433352	6/359	1634,2260,4223,5587,11167,25960	DCN,FGFR1,MEOX2,PRKD1,FSTL1,ADGRA2
4_Member	GO Biological Processes	GO:0090132	epithelium migration	-2.74978	-0.422901	6/362	1634,2260,4223,5587,11167,25960	DCN,FGFR1,MEOX2,PRKD1,FSTL1,ADGRA2
4_Member	GO Biological Processes	GO:0090130	tissue migration	-2.71987	-0.411962	6/367	1634,2260,4223,5587,11167,25960	DCN,FGFR1,MEOX2,PRKD1,FSTL1,ADGRA2
4_Member	GO Biological Processes	GO:0010632	regulation of epithelial cell migration	-2.41985	-0.207365	5/293	1634,2260,4223,5587,25960	DCN,FGFR1,MEOX2,PRKD1,ADGRA2
4_Member	GO Biological Processes	GO:0051345	positive regulation of hydrolase activity	-2.30282	-0.120087	7/593	2192,2260,5118,5159,5587,56963,85360	FBLN1,FGFR1,PCOLCE,PDGFRB,PRKD1,RGMA,SYDE1
4_Member	GO Biological Processes	GO:0045765	regulation of angiogenesis	-2.11947	0	5/346	1634,5587,11117,25960,126393	DCN,PRKD1,EMILIN1,ADGRA2,HSPB6
4_Member	GO Biological Processes	GO:0050920	regulation of chemotaxis	-2.08917	0	4/224	2260,5159,5587,25960	FGFR1,PDGFRB,PRKD1,ADGRA2
4_Member	GO Biological Processes	GO:1901342	regulation of vasculature development	-2.08903	0	5/352	1634,5587,11117,25960,126393	DCN,PRKD1,EMILIN1,ADGRA2,HSPB6
4_Member	GO Biological Processes	GO:0046777	protein autophosphorylation	-2.06935	0	4/227	2260,4921,5159,5587	FGFR1,DDR2,PDGFRB,PRKD1
5_Summary	GO Biological Processes	GO:0097435	supramolecular fiber organization	-5.66277	-2.54963	13/746	165,1410,1809,2006,4130,4921,5159,7373,8522,11117,11346,25999,30008	AEBP1,CRYAB,DPYSL3,ELN,MAP1A,DDR2,PDGFRB,COL14A1,GAS7,EMILIN1,SYNPO,CLIP3,EFEMP2
5_Member	GO Biological Processes	GO:0097435	supramolecular fiber organization	-5.66277	-2.54963	13/746	165,1410,1809,2006,4130,4921,5159,7373,8522,11117,11346,25999,30008	AEBP1,CRYAB,DPYSL3,ELN,MAP1A,DDR2,PDGFRB,COL14A1,GAS7,EMILIN1,SYNPO,CLIP3,EFEMP2
5_Member	GO Biological Processes	GO:1902903	regulation of supramolecular fiber organization	-4.22135	-1.46085	8/380	165,1410,2006,4130,11117,11346,25999,30008	AEBP1,CRYAB,ELN,MAP1A,EMILIN1,SYNPO,CLIP3,EFEMP2
5_Member	GO Biological Processes	GO:0031109	microtubule polymerization or depolymerization	-2.02658	0	3/123	1410,4130,25999	CRYAB,MAP1A,CLIP3
6_Summary	GO Biological Processes	GO:0000904	cell morphogenesis involved in differentiation	-5.22428	-2.21986	12/694	2192,2737,3908,4130,4692,4776,9638,23022,55679,56963,57493,91653,5159,8522,2260,5587,25960	FBLN1,GLI3,LAMA2,MAP1A,NDN,NFATC4,FEZ1,PALLD,LIMS2,RGMA,HEG1,BOC,PDGFRB,GAS7,FGFR1,PRKD1,ADGRA2
6_Member	GO Biological Processes	GO:0000904	cell morphogenesis involved in differentiation	-5.22428	-2.21986	12/694	2192,2737,3908,4130,4692,4776,9638,23022,55679,56963,57493,91653	FBLN1,GLI3,LAMA2,MAP1A,NDN,NFATC4,FEZ1,PALLD,LIMS2,RGMA,HEG1,BOC
6_Member	GO Biological Processes	GO:0032989	cellular component morphogenesis	-4.21171	-1.46085	11/743	2737,3908,4130,4692,4776,5159,8522,9638,23022,56963,91653	GLI3,LAMA2,MAP1A,NDN,NFATC4,PDGFRB,GAS7,FEZ1,PALLD,RGMA,BOC
6_Member	GO Biological Processes	GO:0048812	neuron projection morphogenesis	-4.20977	-1.46085	10/614	2737,3908,4130,4692,4776,8522,9638,23022,56963,91653	GLI3,LAMA2,MAP1A,NDN,NFATC4,GAS7,FEZ1,PALLD,RGMA,BOC
6_Member	GO Biological Processes	GO:0120039	plasma membrane bounded cell projection morphogenesis	-4.12298	-1.39389	10/629	2737,3908,4130,4692,4776,8522,9638,23022,56963,91653	GLI3,LAMA2,MAP1A,NDN,NFATC4,GAS7,FEZ1,PALLD,RGMA,BOC
6_Member	GO Biological Processes	GO:0048858	cell projection morphogenesis	-4.10027	-1.38201	10/633	2737,3908,4130,4692,4776,8522,9638,23022,56963,91653	GLI3,LAMA2,MAP1A,NDN,NFATC4,GAS7,FEZ1,PALLD,RGMA,BOC
6_Member	GO Biological Processes	GO:0032990	cell part morphogenesis	-4.00019	-1.32231	10/651	2737,3908,4130,4692,4776,8522,9638,23022,56963,91653	GLI3,LAMA2,MAP1A,NDN,NFATC4,GAS7,FEZ1,PALLD,RGMA,BOC
6_Member	GO Biological Processes	GO:0007409	axonogenesis	-3.93459	-1.28775	8/418	2737,3908,4130,4692,9638,23022,56963,91653	GLI3,LAMA2,MAP1A,NDN,FEZ1,PALLD,RGMA,BOC
6_Member	GO Biological Processes	GO:0048667	cell morphogenesis involved in neuron differentiation	-3.88586	-1.25654	9/544	2737,3908,4130,4692,4776,9638,23022,56963,91653	GLI3,LAMA2,MAP1A,NDN,NFATC4,FEZ1,PALLD,RGMA,BOC
6_Member	GO Biological Processes	GO:0061564	axon development	-3.60737	-1.05597	8/467	2737,3908,4130,4692,9638,23022,56963,91653	GLI3,LAMA2,MAP1A,NDN,FEZ1,PALLD,RGMA,BOC
6_Member	GO Biological Processes	GO:0006935	chemotaxis	-3.53329	-1.01043	9/607	2260,2737,3908,5159,5587,9638,23022,25960,91653	FGFR1,GLI3,LAMA2,PDGFRB,PRKD1,FEZ1,PALLD,ADGRA2,BOC
6_Member	GO Biological Processes	GO:0042330	taxis	-3.51764	-1.00103	9/610	2260,2737,3908,5159,5587,9638,23022,25960,91653	FGFR1,GLI3,LAMA2,PDGFRB,PRKD1,FEZ1,PALLD,ADGRA2,BOC
6_Member	GO Biological Processes	GO:0007411	axon guidance	-2.89972	-0.502704	5/227	2737,3908,9638,23022,91653	GLI3,LAMA2,FEZ1,PALLD,BOC
6_Member	GO Biological Processes	GO:0097485	neuron projection guidance	-2.89128	-0.502704	5/228	2737,3908,9638,23022,91653	GLI3,LAMA2,FEZ1,PALLD,BOC
7_Summary	GO Biological Processes	GO:0007507	heart development	-5.09541	-2.11391	11/595	2006,2200,2737,4776,5159,6604,8642,11117,23414,27295,57493,2260,54796,4223,56963	ELN,FBN1,GLI3,NFATC4,PDGFRB,SMARCD3,DCHS1,EMILIN1,ZFPM2,PDLIM3,HEG1,FGFR1,BNC2,MEOX2,RGMA
7_Member	GO Biological Processes	GO:0007507	heart development	-5.09541	-2.11391	11/595	2006,2200,2737,4776,5159,6604,8642,11117,23414,27295,57493	ELN,FBN1,GLI3,NFATC4,PDGFRB,SMARCD3,DCHS1,EMILIN1,ZFPM2,PDLIM3,HEG1
7_Member	GO Biological Processes	GO:0003007	heart morphogenesis	-2.70829	-0.407276	5/251	2006,6604,8642,23414,57493	ELN,SMARCD3,DCHS1,ZFPM2,HEG1
7_Member	GO Biological Processes	GO:0003208	cardiac ventricle morphogenesis	-2.67603	-0.378776	3/72	6604,23414,57493	SMARCD3,ZFPM2,HEG1
7_Member	GO Biological Processes	GO:0001570	vasculogenesis	-2.53041	-0.282648	3/81	5159,23414,57493	PDGFRB,ZFPM2,HEG1
7_Member	GO Biological Processes	GO:0030324	lung development	-2.44721	-0.222223	4/177	2737,5159,23414,57493	GLI3,PDGFRB,ZFPM2,HEG1
7_Member	GO Biological Processes	GO:0060485	mesenchyme development	-2.42614	-0.207446	5/292	2260,5159,8642,23414,54796	FGFR1,PDGFRB,DCHS1,ZFPM2,BNC2
7_Member	GO Biological Processes	GO:0030323	respiratory tube development	-2.41268	-0.203261	4/181	2737,5159,23414,57493	GLI3,PDGFRB,ZFPM2,HEG1
7_Member	GO Biological Processes	GO:0060541	respiratory system development	-2.22977	-0.0736178	4/204	2737,5159,23414,57493	GLI3,PDGFRB,ZFPM2,HEG1
7_Member	GO Biological Processes	GO:0043009	chordate embryonic development	-2.226	-0.0736178	7/613	2260,2737,4223,8642,23414,56963,57493	FGFR1,GLI3,MEOX2,DCHS1,ZFPM2,RGMA,HEG1
7_Member	GO Biological Processes	GO:0009792	embryo development ending in birth or egg hatching	-2.15242	-0.0134322	7/633	2260,2737,4223,8642,23414,56963,57493	FGFR1,GLI3,MEOX2,DCHS1,ZFPM2,RGMA,HEG1
7_Member	GO Biological Processes	GO:0003206	cardiac chamber morphogenesis	-2.04594	0	3/121	6604,23414,57493	SMARCD3,ZFPM2,HEG1
7_Member	GO Biological Processes	GO:0003231	cardiac ventricle development	-2.02658	0	3/123	6604,23414,57493	SMARCD3,ZFPM2,HEG1
8_Summary	GO Biological Processes	GO:0048589	developmental growth	-4.88319	-1.97105	11/627	2121,2619,2737,4692,4921,5159,23371,23414,54796,56963,57493	EVC,GAS1,GLI3,NDN,DDR2,PDGFRB,TNS2,ZFPM2,BNC2,RGMA,HEG1
8_Member	GO Biological Processes	GO:0048589	developmental growth	-4.88319	-1.97105	11/627	2121,2619,2737,4692,4921,5159,23371,23414,54796,56963,57493	EVC,GAS1,GLI3,NDN,DDR2,PDGFRB,TNS2,ZFPM2,BNC2,RGMA,HEG1
8_Member	GO Biological Processes	GO:0035265	organ growth	-4.39385	-1.60034	6/178	2121,4921,5159,23414,54796,57493	EVC,DDR2,PDGFRB,ZFPM2,BNC2,HEG1
8_Member	GO Biological Processes	GO:0003416	endochondral bone growth	-3.98578	-1.32231	3/26	2121,4921,54796	EVC,DDR2,BNC2
8_Member	GO Biological Processes	GO:0098868	bone growth	-3.84131	-1.23547	3/29	2121,4921,54796	EVC,DDR2,BNC2
9_Summary	WikiPathways	WP4249	Hedgehog signaling pathway	-4.75667	-1.87208	4/44	2121,2619,2737,91653,165,715,119587	EVC,GAS1,GLI3,BOC,AEBP1,C1R,CPXM2
9_Member	WikiPathways	WP4249	Hedgehog signaling pathway	-4.75667	-1.87208	4/44	2121,2619,2737,91653	EVC,GAS1,GLI3,BOC
9_Member	KEGG Pathway	hsa04340	Hedgehog signaling pathway	-4.64161	-1.79842	4/47	2121,2619,2737,91653	EVC,GAS1,GLI3,BOC
9_Member	KEGG Pathway	ko04340	Hedgehog signaling pathway	-4.64161	-1.79842	4/47	2121,2619,2737,91653	EVC,GAS1,GLI3,BOC
9_Member	Reactome Gene Sets	R-HSA-5635838	Activation of SMO	-4.48019	-1.67478	3/18	2121,2619,91653	EVC,GAS1,BOC
9_Member	Reactome Gene Sets	R-HSA-5632684	Hedgehog 'on' state	-3.63091	-1.06854	4/85	2121,2619,2737,91653	EVC,GAS1,GLI3,BOC
9_Member	GO Biological Processes	GO:0016485	protein processing	-2.89972	-0.502704	5/227	165,715,2619,2737,119587	AEBP1,C1R,GAS1,GLI3,CPXM2
9_Member	GO Biological Processes	GO:0007224	smoothened signaling pathway	-2.83866	-0.468177	4/138	2121,2619,2737,91653	EVC,GAS1,GLI3,BOC
9_Member	Reactome Gene Sets	R-HSA-5358351	Signaling by Hedgehog	-2.71677	-0.411962	4/149	2121,2619,2737,91653	EVC,GAS1,GLI3,BOC
9_Member	GO Biological Processes	GO:0008589	regulation of smoothened signaling pathway	-2.53041	-0.282648	3/81	2121,2619,2737	EVC,GAS1,GLI3
9_Member	GO Biological Processes	GO:0051604	protein maturation	-2.40115	-0.200811	5/296	165,715,2619,2737,119587	AEBP1,C1R,GAS1,GLI3,CPXM2
10_Summary	GO Biological Processes	GO:0007157	heterophilic cell-cell adhesion via plasma membrane cell adhesion molecules	-4.67907	-1.80872	4/46	8642,79633,83872,91179,23022	DCHS1,FAT4,HMCN1,SCARF2,PALLD
10_Member	GO Biological Processes	GO:0007157	heterophilic cell-cell adhesion via plasma membrane cell adhesion molecules	-4.67907	-1.80872	4/46	8642,79633,83872,91179	DCHS1,FAT4,HMCN1,SCARF2
10_Member	GO Biological Processes	GO:0098742	cell-cell adhesion via plasma-membrane adhesion molecules	-2.53708	-0.282648	5/275	8642,23022,79633,83872,91179	DCHS1,PALLD,FAT4,HMCN1,SCARF2
10_Member	GO Biological Processes	GO:0007156	homophilic cell adhesion via plasma membrane adhesion molecules	-2.51902	-0.274578	4/169	8642,23022,79633,83872	DCHS1,PALLD,FAT4,HMCN1
11_Summary	GO Biological Processes	GO:0001503	ossification	-3.98505	-1.32231	8/411	2737,4330,4921,4958,5587,8642,9902,117581,2260	GLI3,MN1,DDR2,OMD,PRKD1,DCHS1,MRC2,TWIST2,FGFR1
11_Member	GO Biological Processes	GO:0001503	ossification	-3.98505	-1.32231	8/411	2737,4330,4921,4958,5587,8642,9902,117581	GLI3,MN1,DDR2,OMD,PRKD1,DCHS1,MRC2,TWIST2
11_Member	GO Biological Processes	GO:0045667	regulation of osteoblast differentiation	-2.90979	-0.502704	4/132	2737,4921,5587,117581	GLI3,DDR2,PRKD1,TWIST2
11_Member	GO Biological Processes	GO:0001649	osteoblast differentiation	-2.87454	-0.495104	5/230	2737,4921,5587,9902,117581	GLI3,DDR2,PRKD1,MRC2,TWIST2
11_Member	WikiPathways	WP474	Endochondral ossification	-2.80357	-0.450463	3/65	2260,2737,4921	FGFR1,GLI3,DDR2
11_Member	WikiPathways	WP4808	Endochondral ossification with skeletal dysplasias	-2.80357	-0.450463	3/65	2260,2737,4921	FGFR1,GLI3,DDR2
11_Member	GO Biological Processes	GO:0045669	positive regulation of osteoblast differentiation	-2.72898	-0.413322	3/69	2737,4921,5587	GLI3,DDR2,PRKD1
11_Member	WikiPathways	WP4787	Osteoblast differentiation and related diseases	-2.05575	0	3/120	2260,2737,5587	FGFR1,GLI3,PRKD1
12_Summary	Reactome Gene Sets	R-HSA-1474228	Degradation of the extracellular matrix	-3.85706	-1.24354	5/140	1292,1634,2006,2200,7373,5118,25960	COL6A2,DCN,ELN,FBN1,COL14A1,PCOLCE,ADGRA2
12_Member	Reactome Gene Sets	R-HSA-1474228	Degradation of the extracellular matrix	-3.85706	-1.24354	5/140	1292,1634,2006,2200,7373	COL6A2,DCN,ELN,FBN1,COL14A1
12_Member	Reactome Gene Sets	R-HSA-2022090	Assembly of collagen fibrils and other multimeric structures	-2.88326	-0.499278	3/61	1292,5118,7373	COL6A2,PCOLCE,COL14A1
12_Member	Reactome Gene Sets	R-HSA-1650814	Collagen biosynthesis and modifying enzymes	-2.76568	-0.433352	3/67	1292,5118,7373	COL6A2,PCOLCE,COL14A1
12_Member	Canonical Pathways	M160	PID AVB3 INTEGRIN PATHWAY	-2.64203	-0.355868	3/74	1292,7373,25960	COL6A2,COL14A1,ADGRA2
12_Member	Reactome Gene Sets	R-HSA-1474290	Collagen formation	-2.40139	-0.200811	3/90	1292,5118,7373	COL6A2,PCOLCE,COL14A1
12_Member	KEGG Pathway	ko04974	Protein digestion and absorption	-2.40139	-0.200811	3/90	1292,2006,7373	COL6A2,ELN,COL14A1
12_Member	KEGG Pathway	hsa04974	Protein digestion and absorption	-2.34849	-0.155611	3/94	1292,2006,7373	COL6A2,ELN,COL14A1
13_Summary	GO Biological Processes	GO:0030036	actin cytoskeleton organization	-3.69975	-1.1089	10/709	1264,1809,2006,5159,8522,11346,23022,27295,30846,85360	CNN1,DPYSL3,ELN,PDGFRB,GAS7,SYNPO,PALLD,PDLIM3,EHD2,SYDE1
13_Member	GO Biological Processes	GO:0030036	actin cytoskeleton organization	-3.69975	-1.1089	10/709	1264,1809,2006,5159,8522,11346,23022,27295,30846,85360	CNN1,DPYSL3,ELN,PDGFRB,GAS7,SYNPO,PALLD,PDLIM3,EHD2,SYDE1
13_Member	GO Biological Processes	GO:0030029	actin filament-based process	-3.30307	-0.83822	10/796	1264,1809,2006,5159,8522,11346,23022,27295,30846,85360	CNN1,DPYSL3,ELN,PDGFRB,GAS7,SYNPO,PALLD,PDLIM3,EHD2,SYDE1
14_Summary	GO Biological Processes	GO:0033002	muscle cell proliferation	-3.60477	-1.05597	6/248	1264,2006,4969,5159,23414,30008,2192,2737,4330,4692,23371,55679,127435	CNN1,ELN,OGN,PDGFRB,ZFPM2,EFEMP2,FBLN1,GLI3,MN1,NDN,TNS2,LIMS2,PODN
14_Member	GO Biological Processes	GO:0033002	muscle cell proliferation	-3.60477	-1.05597	6/248	1264,2006,4969,5159,23414,30008	CNN1,ELN,OGN,PDGFRB,ZFPM2,EFEMP2
14_Member	GO Biological Processes	GO:0008285	negative regulation of cell population proliferation	-3.37606	-0.877678	10/779	1264,2192,2737,4330,4692,4969,23371,30008,55679,127435	CNN1,FBLN1,GLI3,MN1,NDN,OGN,TNS2,EFEMP2,LIMS2,PODN
14_Member	GO Biological Processes	GO:0048660	regulation of smooth muscle cell proliferation	-3.35231	-0.865661	5/180	1264,2006,4969,5159,30008	CNN1,ELN,OGN,PDGFRB,EFEMP2
14_Member	GO Biological Processes	GO:0048659	smooth muscle cell proliferation	-3.30884	-0.83822	5/184	1264,2006,4969,5159,30008	CNN1,ELN,OGN,PDGFRB,EFEMP2
14_Member	GO Biological Processes	GO:0048662	negative regulation of smooth muscle cell proliferation	-2.6254	-0.342873	3/75	1264,4969,30008	CNN1,OGN,EFEMP2
15_Summary	Canonical Pathways	M5887	NABA BASEMENT MEMBRANES	-3.4215	-0.911047	3/40	1292,3908,83872,2200,1634,4638,5159	COL6A2,LAMA2,HMCN1,FBN1,DCN,MYLK,PDGFRB
15_Member	Canonical Pathways	M5887	NABA BASEMENT MEMBRANES	-3.4215	-0.911047	3/40	1292,3908,83872	COL6A2,LAMA2,HMCN1
15_Member	Canonical Pathways	M18	PID INTEGRIN1 PATHWAY	-2.78447	-0.437283	3/66	1292,2200,3908	COL6A2,FBN1,LAMA2
15_Member	Reactome Gene Sets	R-HSA-3000178	ECM proteoglycans	-2.60901	-0.337207	3/76	1292,1634,3908	COL6A2,DCN,LAMA2
15_Member	KEGG Pathway	hsa04510	Focal adhesion	-2.26744	-0.0932496	4/199	1292,3908,4638,5159	COL6A2,LAMA2,MYLK,PDGFRB
15_Member	KEGG Pathway	ko04510	Focal adhesion	-2.26744	-0.0932496	4/199	1292,3908,4638,5159	COL6A2,LAMA2,MYLK,PDGFRB
15_Member	WikiPathways	WP306	Focal adhesion	-2.24471	-0.0793982	4/202	1292,3908,4638,5159	COL6A2,LAMA2,MYLK,PDGFRB
16_Summary	GO Biological Processes	GO:0060284	regulation of cell development	-3.39798	-0.893605	8/502	2192,2200,2737,4776,6604,25960,55679,56963	FBLN1,FBN1,GLI3,NFATC4,SMARCD3,ADGRA2,LIMS2,RGMA
16_Member	GO Biological Processes	GO:0060284	regulation of cell development	-3.39798	-0.893605	8/502	2192,2200,2737,4776,6604,25960,55679,56963	FBLN1,FBN1,GLI3,NFATC4,SMARCD3,ADGRA2,LIMS2,RGMA
16_Member	GO Biological Processes	GO:0010721	negative regulation of cell development	-2.42123	-0.207365	4/180	2192,2200,4776,56963	FBLN1,FBN1,NFATC4,RGMA
17_Summary	WikiPathways	WP4823	Genes controlling nephrogenesis	-3.29866	-0.83822	3/44	2737,5159,55243,1634,2200,8642,23371,1410,6604,54796,2121,2260,5549	GLI3,PDGFRB,KIRREL1,DCN,FBN1,DCHS1,TNS2,CRYAB,SMARCD3,BNC2,EVC,FGFR1,PRELP
17_Member	WikiPathways	WP4823	Genes controlling nephrogenesis	-3.29866	-0.83822	3/44	2737,5159,55243	GLI3,PDGFRB,KIRREL1
17_Member	GO Biological Processes	GO:0001822	kidney development	-3.21337	-0.760141	6/294	1634,2200,2737,5159,8642,23371	DCN,FBN1,GLI3,PDGFRB,DCHS1,TNS2
17_Member	GO Biological Processes	GO:0072001	renal system development	-3.1451	-0.702468	6/303	1634,2200,2737,5159,8642,23371	DCN,FBN1,GLI3,PDGFRB,DCHS1,TNS2
17_Member	GO Biological Processes	GO:0001655	urogenital system development	-2.89409	-0.502704	6/339	1634,2200,2737,5159,8642,23371	DCN,FBN1,GLI3,PDGFRB,DCHS1,TNS2
17_Member	GO Biological Processes	GO:0072028	nephron morphogenesis	-2.60901	-0.337207	3/76	2737,5159,8642	GLI3,PDGFRB,DCHS1
17_Member	GO Biological Processes	GO:0001656	metanephros development	-2.47123	-0.236631	3/85	2200,2737,5159	FBN1,GLI3,PDGFRB
17_Member	GO Biological Processes	GO:0007423	sensory organ development	-2.45857	-0.228743	7/555	1410,2200,2737,5159,6604,8642,54796	CRYAB,FBN1,GLI3,PDGFRB,SMARCD3,DCHS1,BNC2
17_Member	GO Biological Processes	GO:0060993	kidney morphogenesis	-2.34849	-0.155611	3/94	2737,5159,8642	GLI3,PDGFRB,DCHS1
17_Member	GO Biological Processes	GO:0043010	camera-type eye development	-2.24245	-0.0793982	5/323	1410,2200,2737,5159,6604	CRYAB,FBN1,GLI3,PDGFRB,SMARCD3
17_Member	GO Biological Processes	GO:0001501	skeletal system development	-2.03854	0	6/508	2121,2200,2260,2737,5549,8642	EVC,FBN1,FGFR1,GLI3,PRELP,DCHS1
18_Summary	GO Biological Processes	GO:0032963	collagen metabolic process	-3.29684	-0.83822	4/104	5159,9902,11117,23371	PDGFRB,MRC2,EMILIN1,TNS2
18_Member	GO Biological Processes	GO:0032963	collagen metabolic process	-3.29684	-0.83822	4/104	5159,9902,11117,23371	PDGFRB,MRC2,EMILIN1,TNS2
19_Summary	GO Biological Processes	GO:0003179	heart valve morphogenesis	-3.01395	-0.5832	3/55	2006,8642,11117,4692,57616	ELN,DCHS1,EMILIN1,NDN,TSHZ3
19_Member	GO Biological Processes	GO:0003179	heart valve morphogenesis	-3.01395	-0.5832	3/55	2006,8642,11117	ELN,DCHS1,EMILIN1
19_Member	GO Biological Processes	GO:0003170	heart valve development	-2.80357	-0.450463	3/65	2006,8642,11117	ELN,DCHS1,EMILIN1
19_Member	GO Biological Processes	GO:0007585	respiratory gaseous exchange by respiratory system	-2.74718	-0.422901	3/68	2006,4692,57616	ELN,NDN,TSHZ3
20_Summary	GO Biological Processes	GO:0032386	regulation of intracellular transport	-2.90719	-0.502704	6/337	1410,2619,2737,5587,9638,30846,1809,56963,4776,11117,25999	CRYAB,GAS1,GLI3,PRKD1,FEZ1,EHD2,DPYSL3,RGMA,NFATC4,EMILIN1,CLIP3
20_Member	GO Biological Processes	GO:0032386	regulation of intracellular transport	-2.90719	-0.502704	6/337	1410,2619,2737,5587,9638,30846	CRYAB,GAS1,GLI3,PRKD1,FEZ1,EHD2
20_Member	GO Biological Processes	GO:0010976	positive regulation of neuron projection development	-2.57545	-0.310648	4/163	1809,5587,9638,56963	DPYSL3,PRKD1,FEZ1,RGMA
20_Member	GO Biological Processes	GO:0051129	negative regulation of cellular component organization	-2.30958	-0.123963	8/748	1410,1809,4776,5587,9638,11117,25999,56963	CRYAB,DPYSL3,NFATC4,PRKD1,FEZ1,EMILIN1,CLIP3,RGMA
20_Member	GO Biological Processes	GO:0032388	positive regulation of intracellular transport	-2.24471	-0.0793982	4/202	2737,5587,9638,30846	GLI3,PRKD1,FEZ1,EHD2
