# Supplementary material for: The Matrisome Is Associated with Metabolic Reprograming in Stem-like Phenotypes of Gastric Cancer
Source: Cancers (Basel). 2022 Mar 10;14(6):1438. doi: 10.3390/cancers14061438 (PMC8945874; doi:10.3390/cancers14061438)
Supplement: Supplementary file 1 [file cancers-14-01438-s001.zip › Supplementary Table2.xlsx]

## Sheet: Enrichment
GroupID	Category	Term	Description	LogP	Log(q-value)	InTerm_InList	Genes	Symbols
1_Summary	Canonical Pathways	M5884	NABA CORE MATRISOME	-27.6363	-23.2746	25/275	165,1281,1289,1292,1293,1295,1296,1462,1634,2200,3488,3908,3910,4053,4060,4239,7057,7373,10516,11117,30008,79987,83716,83872,127435,2,4313,4921,7077,83700,8434,23187,84168,151887,1809,4130,5159,10395	AEBP1,COL3A1,COL5A1,COL6A2,COL6A3,COL8A1,COL8A2,VCAN,DCN,FBN1,IGFBP5,LAMA2,LAMA4,LTBP2,LUM,MFAP4,THBS1,COL14A1,FBLN5,EMILIN1,EFEMP2,SVEP1,CRISPLD2,HMCN1,PODN,A2M,MMP2,DDR2,TIMP2,JAM3,RECK,PHLDB1,ANTXR1,CCDC80,DPYSL3,MAP1A,PDGFRB,DLC1
1_Member	Canonical Pathways	M5884	NABA CORE MATRISOME	-27.6363	-23.2746	25/275	165,1281,1289,1292,1293,1295,1296,1462,1634,2200,3488,3908,3910,4053,4060,4239,7057,7373,10516,11117,30008,79987,83716,83872,127435	AEBP1,COL3A1,COL5A1,COL6A2,COL6A3,COL8A1,COL8A2,VCAN,DCN,FBN1,IGFBP5,LAMA2,LAMA4,LTBP2,LUM,MFAP4,THBS1,COL14A1,FBLN5,EMILIN1,EFEMP2,SVEP1,CRISPLD2,HMCN1,PODN
1_Member	Reactome Gene Sets	R-HSA-1474244	Extracellular matrix organization	-25.1221	-21.0614	24/301	2,1281,1289,1292,1293,1295,1296,1462,1634,2200,3908,3910,4053,4060,4239,4313,4921,7057,7077,7373,10516,11117,30008,83700	A2M,COL3A1,COL5A1,COL6A2,COL6A3,COL8A1,COL8A2,VCAN,DCN,FBN1,LAMA2,LAMA4,LTBP2,LUM,MFAP4,MMP2,DDR2,THBS1,TIMP2,COL14A1,FBLN5,EMILIN1,EFEMP2,JAM3
1_Member	GO Biological Processes	GO:0030198	extracellular matrix organization	-16.5309	-12.7922	18/302	165,1281,1289,1295,1296,4060,4239,4313,4921,7373,8434,10516,11117,23187,30008,83716,84168,151887	AEBP1,COL3A1,COL5A1,COL8A1,COL8A2,LUM,MFAP4,MMP2,DDR2,COL14A1,RECK,FBLN5,EMILIN1,PHLDB1,EFEMP2,CRISPLD2,ANTXR1,CCDC80
1_Member	GO Biological Processes	GO:0043062	extracellular structure organization	-16.5055	-12.7922	18/303	165,1281,1289,1295,1296,4060,4239,4313,4921,7373,8434,10516,11117,23187,30008,83716,84168,151887	AEBP1,COL3A1,COL5A1,COL8A1,COL8A2,LUM,MFAP4,MMP2,DDR2,COL14A1,RECK,FBLN5,EMILIN1,PHLDB1,EFEMP2,CRISPLD2,ANTXR1,CCDC80
1_Member	GO Biological Processes	GO:0045229	external encapsulating structure organization	-16.455	-12.7922	18/305	165,1281,1289,1295,1296,4060,4239,4313,4921,7373,8434,10516,11117,23187,30008,83716,84168,151887	AEBP1,COL3A1,COL5A1,COL8A1,COL8A2,LUM,MFAP4,MMP2,DDR2,COL14A1,RECK,FBLN5,EMILIN1,PHLDB1,EFEMP2,CRISPLD2,ANTXR1,CCDC80
1_Member	Canonical Pathways	M3008	NABA ECM GLYCOPROTEINS	-13.9892	-10.4056	14/196	165,2200,3488,3908,3910,4053,4239,7057,10516,11117,30008,79987,83716,83872	AEBP1,FBN1,IGFBP5,LAMA2,LAMA4,LTBP2,MFAP4,THBS1,FBLN5,EMILIN1,EFEMP2,SVEP1,CRISPLD2,HMCN1
1_Member	GO Biological Processes	GO:0030199	collagen fibril organization	-10.3193	-7.03676	8/61	165,1281,1289,4060,4921,7373,11117,30008	AEBP1,COL3A1,COL5A1,LUM,DDR2,COL14A1,EMILIN1,EFEMP2
1_Member	GO Biological Processes	GO:0097435	supramolecular fiber organization	-7.21679	-4.3322	15/746	165,1281,1289,1809,4053,4060,4130,4239,4921,5159,7373,10395,10516,11117,30008	AEBP1,COL3A1,COL5A1,DPYSL3,LTBP2,LUM,MAP1A,MFAP4,DDR2,PDGFRB,COL14A1,DLC1,FBLN5,EMILIN1,EFEMP2
2_Summary	GO Biological Processes	GO:0001568	blood vessel development	-13.5123	-9.99572	22/771	1289,1295,1296,1634,1909,2737,4313,5159,5176,5587,6943,7057,8434,11117,23414,23452,25960,30008,57381,57493,83700,84168,3488,4692,4921,79987,85360,284119,11167,3908,91653,9902,11037,91179,284297	COL5A1,COL8A1,COL8A2,DCN,EDNRA,GLI3,MMP2,PDGFRB,SERPINF1,PRKD1,TCF21,THBS1,RECK,EMILIN1,ZFPM2,ANGPTL2,ADGRA2,EFEMP2,RHOJ,HEG1,JAM3,ANTXR1,IGFBP5,NDN,DDR2,SVEP1,SYDE1,CAVIN1,FSTL1,LAMA2,BOC,MRC2,STON1,SCARF2,SSC5D
2_Member	GO Biological Processes	GO:0001568	blood vessel development	-13.5123	-9.99572	22/771	1289,1295,1296,1634,1909,2737,4313,5159,5176,5587,6943,7057,8434,11117,23414,23452,25960,30008,57381,57493,83700,84168	COL5A1,COL8A1,COL8A2,DCN,EDNRA,GLI3,MMP2,PDGFRB,SERPINF1,PRKD1,TCF21,THBS1,RECK,EMILIN1,ZFPM2,ANGPTL2,ADGRA2,EFEMP2,RHOJ,HEG1,JAM3,ANTXR1
2_Member	GO Biological Processes	GO:0048514	blood vessel morphogenesis	-11.3616	-7.99991	19/693	1295,1296,1634,1909,4313,5159,5176,5587,6943,7057,8434,11117,23414,23452,25960,30008,57381,57493,83700	COL8A1,COL8A2,DCN,EDNRA,MMP2,PDGFRB,SERPINF1,PRKD1,TCF21,THBS1,RECK,EMILIN1,ZFPM2,ANGPTL2,ADGRA2,EFEMP2,RHOJ,HEG1,JAM3
2_Member	GO Biological Processes	GO:0001525	angiogenesis	-9.41878	-6.33582	16/600	1295,1296,1634,1909,4313,5159,5176,5587,6943,7057,8434,11117,23452,25960,57381,83700	COL8A1,COL8A2,DCN,EDNRA,MMP2,PDGFRB,SERPINF1,PRKD1,TCF21,THBS1,RECK,EMILIN1,ANGPTL2,ADGRA2,RHOJ,JAM3
2_Member	GO Biological Processes	GO:0007169	transmembrane receptor protein tyrosine kinase signaling pathway	-4.82848	-2.24492	11/629	1634,3488,4313,4692,4921,5159,5587,7057,11117,25960,79987	DCN,IGFBP5,MMP2,NDN,DDR2,PDGFRB,PRKD1,THBS1,EMILIN1,ADGRA2,SVEP1
2_Member	GO Biological Processes	GO:0038084	vascular endothelial growth factor signaling pathway	-4.552	-2.03539	4/49	1634,5159,5587,25960	DCN,PDGFRB,PRKD1,ADGRA2
2_Member	GO Biological Processes	GO:0045765	regulation of angiogenesis	-4.47623	-1.98375	8/346	1634,5176,5587,7057,8434,11117,25960,57381	DCN,SERPINF1,PRKD1,THBS1,RECK,EMILIN1,ADGRA2,RHOJ
2_Member	GO Biological Processes	GO:1901342	regulation of vasculature development	-4.42345	-1.94256	8/352	1634,5176,5587,7057,8434,11117,25960,57381	DCN,SERPINF1,PRKD1,THBS1,RECK,EMILIN1,ADGRA2,RHOJ
2_Member	GO Biological Processes	GO:2000147	positive regulation of cell motility	-4.36612	-1.91528	10/582	3488,4921,5159,5587,7057,25960,57381,83700,85360,284119	IGFBP5,DDR2,PDGFRB,PRKD1,THBS1,ADGRA2,RHOJ,JAM3,SYDE1,CAVIN1
2_Member	GO Biological Processes	GO:0051272	positive regulation of cellular component movement	-4.29201	-1.86185	10/594	3488,4921,5159,5587,7057,25960,57381,83700,85360,284119	IGFBP5,DDR2,PDGFRB,PRKD1,THBS1,ADGRA2,RHOJ,JAM3,SYDE1,CAVIN1
2_Member	GO Biological Processes	GO:0040017	positive regulation of locomotion	-4.27983	-1.86116	10/596	3488,4921,5159,5587,7057,25960,57381,83700,85360,284119	IGFBP5,DDR2,PDGFRB,PRKD1,THBS1,ADGRA2,RHOJ,JAM3,SYDE1,CAVIN1
2_Member	GO Biological Processes	GO:0001667	ameboidal-type cell migration	-4.27839	-1.86116	9/478	1634,4921,5176,5587,7057,11167,25960,57381,85360	DCN,DDR2,SERPINF1,PRKD1,THBS1,FSTL1,ADGRA2,RHOJ,SYDE1
2_Member	GO Biological Processes	GO:0043542	endothelial cell migration	-4.17819	-1.76587	7/281	1634,5176,5587,7057,11167,25960,57381	DCN,SERPINF1,PRKD1,THBS1,FSTL1,ADGRA2,RHOJ
2_Member	GO Biological Processes	GO:0035924	cellular response to vascular endothelial growth factor stimulus	-3.86961	-1.55715	4/73	1634,5159,5587,25960	DCN,PDGFRB,PRKD1,ADGRA2
2_Member	GO Biological Processes	GO:0030335	positive regulation of cell migration	-3.78154	-1.49901	9/556	3488,4921,5159,5587,7057,25960,57381,83700,85360	IGFBP5,DDR2,PDGFRB,PRKD1,THBS1,ADGRA2,RHOJ,JAM3,SYDE1
2_Member	GO Biological Processes	GO:0010594	regulation of endothelial cell migration	-3.72683	-1.45855	6/233	1634,5176,5587,7057,25960,57381	DCN,SERPINF1,PRKD1,THBS1,ADGRA2,RHOJ
2_Member	GO Biological Processes	GO:0010631	epithelial cell migration	-3.52379	-1.30196	7/359	1634,5176,5587,7057,11167,25960,57381	DCN,SERPINF1,PRKD1,THBS1,FSTL1,ADGRA2,RHOJ
2_Member	GO Biological Processes	GO:0090132	epithelium migration	-3.50202	-1.28332	7/362	1634,5176,5587,7057,11167,25960,57381	DCN,SERPINF1,PRKD1,THBS1,FSTL1,ADGRA2,RHOJ
2_Member	GO Biological Processes	GO:0090130	tissue migration	-3.46621	-1.25372	7/367	1634,5176,5587,7057,11167,25960,57381	DCN,SERPINF1,PRKD1,THBS1,FSTL1,ADGRA2,RHOJ
2_Member	GO Biological Processes	GO:0010632	regulation of epithelial cell migration	-3.19798	-1.06158	6/293	1634,5176,5587,7057,25960,57381	DCN,SERPINF1,PRKD1,THBS1,ADGRA2,RHOJ
2_Member	GO Biological Processes	GO:0050920	regulation of chemotaxis	-2.90579	-0.820539	5/224	5159,5587,7057,25960,83700	PDGFRB,PRKD1,THBS1,ADGRA2,JAM3
2_Member	GO Biological Processes	GO:0010595	positive regulation of endothelial cell migration	-2.86955	-0.793396	4/134	5587,7057,25960,57381	PRKD1,THBS1,ADGRA2,RHOJ
2_Member	GO Biological Processes	GO:0006935	chemotaxis	-2.83622	-0.772207	8/607	2737,3908,5159,5587,7057,25960,83700,91653	GLI3,LAMA2,PDGFRB,PRKD1,THBS1,ADGRA2,JAM3,BOC
2_Member	GO Biological Processes	GO:0042330	taxis	-2.82276	-0.768353	8/610	2737,3908,5159,5587,7057,25960,83700,91653	GLI3,LAMA2,PDGFRB,PRKD1,THBS1,ADGRA2,JAM3,BOC
2_Member	GO Biological Processes	GO:0043536	positive regulation of blood vessel endothelial cell migration	-2.58047	-0.58983	3/77	5587,7057,57381	PRKD1,THBS1,RHOJ
2_Member	GO Biological Processes	GO:0010634	positive regulation of epithelial cell migration	-2.43158	-0.464327	4/177	5587,7057,25960,57381	PRKD1,THBS1,ADGRA2,RHOJ
2_Member	GO Biological Processes	GO:0002040	sprouting angiogenesis	-2.33881	-0.410758	4/188	7057,8434,25960,57381	THBS1,RECK,ADGRA2,RHOJ
2_Member	GO Biological Processes	GO:0006897	endocytosis	-2.11844	-0.236739	7/636	5587,7057,9902,11037,57381,91179,284297	PRKD1,THBS1,MRC2,STON1,RHOJ,SCARF2,SSC5D
3_Summary	Reactome Gene Sets	R-HSA-1474228	Degradation of the extracellular matrix	-12.9911	-9.53245	12/140	2,1281,1289,1292,1293,1295,1296,1634,2200,4313,7077,7373,4060,7057,83700,1462,3908,3910,25960,5159,4921,83872,23187,1809	A2M,COL3A1,COL5A1,COL6A2,COL6A3,COL8A1,COL8A2,DCN,FBN1,MMP2,TIMP2,COL14A1,LUM,THBS1,JAM3,VCAN,LAMA2,LAMA4,ADGRA2,PDGFRB,DDR2,HMCN1,PHLDB1,DPYSL3
3_Member	Reactome Gene Sets	R-HSA-1474228	Degradation of the extracellular matrix	-12.9911	-9.53245	12/140	2,1281,1289,1292,1293,1295,1296,1634,2200,4313,7077,7373	A2M,COL3A1,COL5A1,COL6A2,COL6A3,COL8A1,COL8A2,DCN,FBN1,MMP2,TIMP2,COL14A1
3_Member	Reactome Gene Sets	R-HSA-216083	Integrin cell surface interactions	-12.297	-8.88951	10/85	1281,1289,1292,1293,1295,1296,2200,4060,7057,83700	COL3A1,COL5A1,COL6A2,COL6A3,COL8A1,COL8A2,FBN1,LUM,THBS1,JAM3
3_Member	Reactome Gene Sets	R-HSA-3000178	ECM proteoglycans	-11.1382	-7.81787	9/76	1281,1289,1292,1293,1462,1634,3908,3910,4060	COL3A1,COL5A1,COL6A2,COL6A3,VCAN,DCN,LAMA2,LAMA4,LUM
3_Member	Reactome Gene Sets	R-HSA-1442490	Collagen degradation	-10.1461	-6.89834	8/64	1281,1289,1292,1293,1295,1296,4313,7373	COL3A1,COL5A1,COL6A2,COL6A3,COL8A1,COL8A2,MMP2,COL14A1
3_Member	Canonical Pathways	M18	PID INTEGRIN1 PATHWAY	-10.0355	-6.81989	8/66	1281,1289,1292,1293,2200,3908,3910,7057	COL3A1,COL5A1,COL6A2,COL6A3,FBN1,LAMA2,LAMA4,THBS1
3_Member	Canonical Pathways	M3005	NABA COLLAGENS	-9.70342	-6.54583	7/44	1281,1289,1292,1293,1295,1296,7373	COL3A1,COL5A1,COL6A2,COL6A3,COL8A1,COL8A2,COL14A1
3_Member	Reactome Gene Sets	R-HSA-8948216	Collagen chain trimerization	-9.70342	-6.54583	7/44	1281,1289,1292,1293,1295,1296,7373	COL3A1,COL5A1,COL6A2,COL6A3,COL8A1,COL8A2,COL14A1
3_Member	Canonical Pathways	M160	PID AVB3 INTEGRIN PATHWAY	-9.62661	-6.49535	8/74	1281,1289,1292,1293,1295,1296,7373,25960	COL3A1,COL5A1,COL6A2,COL6A3,COL8A1,COL8A2,COL14A1,ADGRA2
3_Member	Canonical Pathways	M198	PID SYNDECAN 1 PATHWAY	-9.56081	-6.45437	7/46	1281,1289,1292,1293,1295,1296,7373	COL3A1,COL5A1,COL6A2,COL6A3,COL8A1,COL8A2,COL14A1
3_Member	Reactome Gene Sets	R-HSA-2022090	Assembly of collagen fibrils and other multimeric structures	-8.66845	-5.60777	7/61	1281,1289,1292,1293,1295,1296,7373	COL3A1,COL5A1,COL6A2,COL6A3,COL8A1,COL8A2,COL14A1
3_Member	Reactome Gene Sets	R-HSA-1650814	Collagen biosynthesis and modifying enzymes	-8.3764	-5.34345	7/67	1281,1289,1292,1293,1295,1296,7373	COL3A1,COL5A1,COL6A2,COL6A3,COL8A1,COL8A2,COL14A1
3_Member	WikiPathways	WP2911	miRNA targets in ECM and membrane receptors	-8.02489	-5.02491	6/43	1281,1289,1292,1293,3910,7057	COL3A1,COL5A1,COL6A2,COL6A3,LAMA4,THBS1
3_Member	Reactome Gene Sets	R-HSA-1474290	Collagen formation	-7.47122	-4.55667	7/90	1281,1289,1292,1293,1295,1296,7373	COL3A1,COL5A1,COL6A2,COL6A3,COL8A1,COL8A2,COL14A1
3_Member	Reactome Gene Sets	R-HSA-186797	Signaling by PDGF	-7.22142	-4.3322	6/58	1281,1289,1292,1293,5159,7057	COL3A1,COL5A1,COL6A2,COL6A3,PDGFRB,THBS1
3_Member	Reactome Gene Sets	R-HSA-3000171	Non-integrin membrane-ECM interactions	-7.17609	-4.30574	6/59	1281,1289,3908,3910,4921,7057	COL3A1,COL5A1,LAMA2,LAMA4,DDR2,THBS1
3_Member	Canonical Pathways	M5887	NABA BASEMENT MEMBRANES	-6.51664	-3.67344	5/40	1292,1293,3908,3910,83872	COL6A2,COL6A3,LAMA2,LAMA4,HMCN1
3_Member	Reactome Gene Sets	R-HSA-8874081	MET activates PTK2 signaling	-5.41778	-2.74627	4/30	1281,1289,3908,3910	COL3A1,COL5A1,LAMA2,LAMA4
3_Member	KEGG Pathway	hsa04512	ECM-receptor interaction	-4.95015	-2.35187	5/82	1292,1293,3908,3910,7057	COL6A2,COL6A3,LAMA2,LAMA4,THBS1
3_Member	KEGG Pathway	ko04512	ECM-receptor interaction	-4.95015	-2.35187	5/82	1292,1293,3908,3910,7057	COL6A2,COL6A3,LAMA2,LAMA4,THBS1
3_Member	Reactome Gene Sets	R-HSA-8875878	MET promotes cell motility	-4.86315	-2.27229	4/41	1281,1289,3908,3910	COL3A1,COL5A1,LAMA2,LAMA4
3_Member	Reactome Gene Sets	R-HSA-419037	NCAM1 interactions	-4.82086	-2.24448	4/42	1281,1289,1292,1293	COL3A1,COL5A1,COL6A2,COL6A3
3_Member	Canonical Pathways	M53	PID INTEGRIN3 PATHWAY	-4.77964	-2.22411	4/43	2200,3910,5159,7057	FBN1,LAMA4,PDGFRB,THBS1
3_Member	KEGG Pathway	ko04974	Protein digestion and absorption	-4.75287	-2.20408	5/90	1281,1289,1292,1293,7373	COL3A1,COL5A1,COL6A2,COL6A3,COL14A1
3_Member	KEGG Pathway	hsa04974	Protein digestion and absorption	-4.66119	-2.13199	5/94	1281,1289,1292,1293,7373	COL3A1,COL5A1,COL6A2,COL6A3,COL14A1
3_Member	Reactome Gene Sets	R-HSA-375165	NCAM signaling for neurite out-growth	-4.11962	-1.72169	4/63	1281,1289,1292,1293	COL3A1,COL5A1,COL6A2,COL6A3
3_Member	KEGG Pathway	hsa04510	Focal adhesion	-4.10069	-1.71211	6/199	1292,1293,3908,3910,5159,7057	COL6A2,COL6A3,LAMA2,LAMA4,PDGFRB,THBS1
3_Member	KEGG Pathway	ko04510	Focal adhesion	-4.10069	-1.71211	6/199	1292,1293,3908,3910,5159,7057	COL6A2,COL6A3,LAMA2,LAMA4,PDGFRB,THBS1
3_Member	WikiPathways	WP3932	Focal adhesion: PI3K-Akt-mTOR-signaling pathway	-3.92145	-1.59716	7/309	1281,1289,1292,3908,3910,5159,7057	COL3A1,COL5A1,COL6A2,LAMA2,LAMA4,PDGFRB,THBS1
3_Member	Reactome Gene Sets	R-HSA-6806834	Signaling by MET	-3.73667	-1.46487	4/79	1281,1289,3908,3910	COL3A1,COL5A1,LAMA2,LAMA4
3_Member	Reactome Gene Sets	R-HSA-9006934	Signaling by Receptor Tyrosine Kinases	-3.26239	-1.1048	8/521	1281,1289,1292,1293,3908,3910,5159,7057	COL3A1,COL5A1,COL6A2,COL6A3,LAMA2,LAMA4,PDGFRB,THBS1
3_Member	WikiPathways	WP306	Focal adhesion	-3.10582	-0.984662	5/202	1292,3908,3910,5159,7057	COL6A2,LAMA2,LAMA4,PDGFRB,THBS1
3_Member	KEGG Pathway	ko04151	PI3K-Akt signaling pathway	-2.85212	-0.783033	6/342	1292,1293,3908,3910,5159,7057	COL6A2,COL6A3,LAMA2,LAMA4,PDGFRB,THBS1
3_Member	WikiPathways	WP4172	PI3K-Akt signaling pathway	-2.83289	-0.772207	6/345	1292,1293,3908,3910,5159,7057	COL6A2,COL6A3,LAMA2,LAMA4,PDGFRB,THBS1
3_Member	GO Biological Processes	GO:0045995	regulation of embryonic development	-2.81046	-0.758385	3/64	3908,3910,23187	LAMA2,LAMA4,PHLDB1
3_Member	KEGG Pathway	hsa04151	PI3K-Akt signaling pathway	-2.62234	-0.624243	6/380	1292,1293,3908,3910,5159,7057	COL6A2,COL6A3,LAMA2,LAMA4,PDGFRB,THBS1
3_Member	Reactome Gene Sets	R-HSA-9675108	Nervous system development	-2.3428	-0.410758	7/577	1281,1289,1292,1293,1809,3908,4313	COL3A1,COL5A1,COL6A2,COL6A3,DPYSL3,LAMA2,MMP2
3_Member	KEGG Pathway	ko05146	Amoebiasis	-2.3108	-0.394692	3/96	1281,3908,3910	COL3A1,LAMA2,LAMA4
3_Member	KEGG Pathway	hsa05146	Amoebiasis	-2.18022	-0.285376	3/107	1281,3908,3910	COL3A1,LAMA2,LAMA4
4_Summary	Reactome Gene Sets	R-HSA-2129379	Molecules associated with elastic fibres	-8.36273	-5.34345	6/38	2200,4053,4239,10516,11117,30008,23187,84168,165,4921	FBN1,LTBP2,MFAP4,FBLN5,EMILIN1,EFEMP2,PHLDB1,ANTXR1,AEBP1,DDR2
4_Member	Reactome Gene Sets	R-HSA-2129379	Molecules associated with elastic fibres	-8.36273	-5.34345	6/38	2200,4053,4239,10516,11117,30008	FBN1,LTBP2,MFAP4,FBLN5,EMILIN1,EFEMP2
4_Member	GO Biological Processes	GO:0085029	extracellular matrix assembly	-7.90156	-4.93779	6/45	4239,10516,11117,23187,30008,84168	MFAP4,FBLN5,EMILIN1,PHLDB1,EFEMP2,ANTXR1
4_Member	Reactome Gene Sets	R-HSA-1566948	Elastic fibre formation	-7.90156	-4.93779	6/45	2200,4053,4239,10516,11117,30008	FBN1,LTBP2,MFAP4,FBLN5,EMILIN1,EFEMP2
4_Member	GO Biological Processes	GO:1903053	regulation of extracellular matrix organization	-7.72728	-4.78055	6/48	165,4921,11117,23187,30008,84168	AEBP1,DDR2,EMILIN1,PHLDB1,EFEMP2,ANTXR1
4_Member	GO Biological Processes	GO:0048251	elastic fiber assembly	-7.5097	-4.57936	4/10	4239,10516,11117,30008	MFAP4,FBLN5,EMILIN1,EFEMP2
4_Member	GO Biological Processes	GO:1904026	regulation of collagen fibril organization	-5.82242	-3.08396	3/7	165,11117,30008	AEBP1,EMILIN1,EFEMP2
4_Member	GO Biological Processes	GO:1903055	positive regulation of extracellular matrix organization	-5.7476	-3.02935	4/25	4921,11117,23187,30008	DDR2,EMILIN1,PHLDB1,EFEMP2
4_Member	GO Biological Processes	GO:1901201	regulation of extracellular matrix assembly	-4.6284	-2.10554	3/16	11117,23187,84168	EMILIN1,PHLDB1,ANTXR1
5_Summary	GO Biological Processes	GO:0070848	response to growth factor	-6.58238	-3.72583	14/720	1281,1634,2200,2615,4053,4060,4692,5159,5587,7057,11117,11167,23090,25960,2,2737	COL3A1,DCN,FBN1,LRRC32,LTBP2,LUM,NDN,PDGFRB,PRKD1,THBS1,EMILIN1,FSTL1,ZNF423,ADGRA2,A2M,GLI3
5_Member	GO Biological Processes	GO:0070848	response to growth factor	-6.58238	-3.72583	14/720	1281,1634,2200,2615,4053,4060,4692,5159,5587,7057,11117,11167,23090,25960	COL3A1,DCN,FBN1,LRRC32,LTBP2,LUM,NDN,PDGFRB,PRKD1,THBS1,EMILIN1,FSTL1,ZNF423,ADGRA2
5_Member	GO Biological Processes	GO:0071363	cellular response to growth factor stimulus	-5.99342	-3.21149	13/689	1281,1634,2200,2615,4053,4692,5159,5587,7057,11117,11167,23090,25960	COL3A1,DCN,FBN1,LRRC32,LTBP2,NDN,PDGFRB,PRKD1,THBS1,EMILIN1,FSTL1,ZNF423,ADGRA2
5_Member	GO Biological Processes	GO:0007178	transmembrane receptor protein serine/threonine kinase signaling pathway	-4.36317	-1.91528	8/359	1281,2200,2615,4053,7057,11117,11167,23090	COL3A1,FBN1,LRRC32,LTBP2,THBS1,EMILIN1,FSTL1,ZNF423
5_Member	GO Biological Processes	GO:0090288	negative regulation of cellular response to growth factor stimulus	-4.33241	-1.89498	5/110	1634,2200,7057,11117,25960	DCN,FBN1,THBS1,EMILIN1,ADGRA2
5_Member	GO Biological Processes	GO:0007179	transforming growth factor beta receptor signaling pathway	-4.06491	-1.7032	6/202	1281,2200,2615,4053,7057,11117	COL3A1,FBN1,LRRC32,LTBP2,THBS1,EMILIN1
5_Member	GO Biological Processes	GO:0090287	regulation of cellular response to growth factor stimulus	-3.96528	-1.62888	7/304	1634,2200,7057,11117,11167,23090,25960	DCN,FBN1,THBS1,EMILIN1,FSTL1,ZNF423,ADGRA2
5_Member	GO Biological Processes	GO:0071560	cellular response to transforming growth factor beta stimulus	-3.52555	-1.30196	6/254	1281,2200,2615,4053,7057,11117	COL3A1,FBN1,LRRC32,LTBP2,THBS1,EMILIN1
5_Member	GO Biological Processes	GO:0071559	response to transforming growth factor beta	-3.47151	-1.25593	6/260	1281,2200,2615,4053,7057,11117	COL3A1,FBN1,LRRC32,LTBP2,THBS1,EMILIN1
5_Member	GO Biological Processes	GO:0002683	negative regulation of immune system process	-3.04192	-0.930635	7/433	2,1281,2200,2615,2737,7057,11117	A2M,COL3A1,FBN1,LRRC32,GLI3,THBS1,EMILIN1
5_Member	WikiPathways	WP4816	TGF-beta receptor signaling in skeletal dysplasias	-2.85028	-0.783033	3/62	2200,7057,23090	FBN1,THBS1,ZNF423
5_Member	GO Biological Processes	GO:0090092	regulation of transmembrane receptor protein serine/threonine kinase signaling pathway	-2.64465	-0.640878	5/257	2200,7057,11117,11167,23090	FBN1,THBS1,EMILIN1,FSTL1,ZNF423
5_Member	GO Biological Processes	GO:0030510	regulation of BMP signaling pathway	-2.32348	-0.399519	3/95	2200,11167,23090	FBN1,FSTL1,ZNF423
6_Summary	GO Biological Processes	GO:0030336	negative regulation of cell migration	-6.38333	-3.5531	10/343	1281,1634,1809,3488,5176,7057,8434,10395,11117,127435,1289,1909,2737,5159,83700,3356	COL3A1,DCN,DPYSL3,IGFBP5,SERPINF1,THBS1,RECK,DLC1,EMILIN1,PODN,COL5A1,EDNRA,GLI3,PDGFRB,JAM3,HTR2A
6_Member	GO Biological Processes	GO:0030336	negative regulation of cell migration	-6.38333	-3.5531	10/343	1281,1634,1809,3488,5176,7057,8434,10395,11117,127435	COL3A1,DCN,DPYSL3,IGFBP5,SERPINF1,THBS1,RECK,DLC1,EMILIN1,PODN
6_Member	GO Biological Processes	GO:2000146	negative regulation of cell motility	-6.21401	-3.39637	10/358	1281,1634,1809,3488,5176,7057,8434,10395,11117,127435	COL3A1,DCN,DPYSL3,IGFBP5,SERPINF1,THBS1,RECK,DLC1,EMILIN1,PODN
6_Member	GO Biological Processes	GO:0051271	negative regulation of cellular component movement	-6.12695	-3.33344	10/366	1281,1634,1809,3488,5176,7057,8434,10395,11117,127435	COL3A1,DCN,DPYSL3,IGFBP5,SERPINF1,THBS1,RECK,DLC1,EMILIN1,PODN
6_Member	GO Biological Processes	GO:0040013	negative regulation of locomotion	-5.87817	-3.11853	10/390	1281,1634,1809,3488,5176,7057,8434,10395,11117,127435	COL3A1,DCN,DPYSL3,IGFBP5,SERPINF1,THBS1,RECK,DLC1,EMILIN1,PODN
6_Member	WikiPathways	WP3967	miR-509-3p alteration of YAP1/ECM axis	-4.39362	-1.91841	3/19	1281,1289,1909	COL3A1,COL5A1,EDNRA
6_Member	Reactome Gene Sets	R-HSA-3000170	Syndecan interactions	-3.92278	-1.59716	3/27	1281,1289,7057	COL3A1,COL5A1,THBS1
6_Member	GO Biological Processes	GO:0018149	peptide cross-linking	-3.58195	-1.33752	3/35	1281,1634,7057	COL3A1,DCN,THBS1
6_Member	GO Biological Processes	GO:0009611	response to wounding	-3.0992	-0.980954	8/552	1281,1289,1634,1809,2737,5159,7057,83700	COL3A1,COL5A1,DCN,DPYSL3,GLI3,PDGFRB,THBS1,JAM3
6_Member	GO Biological Processes	GO:0016525	negative regulation of angiogenesis	-2.7008	-0.674039	4/149	1634,5176,7057,11117	DCN,SERPINF1,THBS1,EMILIN1
6_Member	GO Biological Processes	GO:2000181	negative regulation of blood vessel morphogenesis	-2.67975	-0.662431	4/151	1634,5176,7057,11117	DCN,SERPINF1,THBS1,EMILIN1
6_Member	GO Biological Processes	GO:1901343	negative regulation of vasculature development	-2.66934	-0.657876	4/152	1634,5176,7057,11117	DCN,SERPINF1,THBS1,EMILIN1
6_Member	GO Biological Processes	GO:0042060	wound healing	-2.38901	-0.428968	6/424	1281,1289,1634,2737,5159,7057	COL3A1,COL5A1,DCN,GLI3,PDGFRB,THBS1
6_Member	GO Biological Processes	GO:0010596	negative regulation of endothelial cell migration	-2.29826	-0.386801	3/97	1634,5176,7057	DCN,SERPINF1,THBS1
6_Member	GO Biological Processes	GO:0009612	response to mechanical stimulus	-2.12841	-0.242548	4/216	1281,1634,3356,7057	COL3A1,DCN,HTR2A,THBS1
6_Member	GO Biological Processes	GO:0010633	negative regulation of epithelial cell migration	-2.12569	-0.242548	3/112	1634,5176,7057	DCN,SERPINF1,THBS1
7_Summary	GO Biological Processes	GO:0031589	cell-substrate adhesion	-6.14851	-3.3431	10/364	1281,1295,7057,10395,10516,11117,30008,83700,84168,151887,2615,2737,3908,3910,3488,4692,5176,7077,127435	COL3A1,COL8A1,THBS1,DLC1,FBLN5,EMILIN1,EFEMP2,JAM3,ANTXR1,CCDC80,LRRC32,GLI3,LAMA2,LAMA4,IGFBP5,NDN,SERPINF1,TIMP2,PODN
7_Member	GO Biological Processes	GO:0031589	cell-substrate adhesion	-6.14851	-3.3431	10/364	1281,1295,7057,10395,10516,11117,30008,83700,84168,151887	COL3A1,COL8A1,THBS1,DLC1,FBLN5,EMILIN1,EFEMP2,JAM3,ANTXR1,CCDC80
7_Member	GO Biological Processes	GO:0007160	cell-matrix adhesion	-4.68244	-2.1468	7/234	1281,7057,10395,10516,11117,30008,83700	COL3A1,THBS1,DLC1,FBLN5,EMILIN1,EFEMP2,JAM3
7_Member	GO Biological Processes	GO:0030155	regulation of cell adhesion	-4.13007	-1.7274	11/751	1295,2615,2737,3908,3910,7057,10395,11117,30008,83700,151887	COL8A1,LRRC32,GLI3,LAMA2,LAMA4,THBS1,DLC1,EMILIN1,EFEMP2,JAM3,CCDC80
7_Member	GO Biological Processes	GO:0010810	regulation of cell-substrate adhesion	-3.85133	-1.54653	6/221	1295,7057,10395,11117,30008,151887	COL8A1,THBS1,DLC1,EMILIN1,EFEMP2,CCDC80
7_Member	GO Biological Processes	GO:0008285	negative regulation of cell population proliferation	-3.34101	-1.15828	10/779	2615,2737,3488,4692,5176,7057,7077,10395,30008,127435	LRRC32,GLI3,IGFBP5,NDN,SERPINF1,THBS1,TIMP2,DLC1,EFEMP2,PODN
7_Member	GO Biological Processes	GO:0010811	positive regulation of cell-substrate adhesion	-3.00721	-0.907957	4/123	1295,11117,30008,151887	COL8A1,EMILIN1,EFEMP2,CCDC80
7_Member	GO Biological Processes	GO:0007162	negative regulation of cell adhesion	-2.33986	-0.410758	5/303	2615,2737,7057,10395,83700	LRRC32,GLI3,THBS1,DLC1,JAM3
8_Summary	Reactome Gene Sets	R-HSA-392154	Nitric oxide stimulates guanylate cyclase	-5.98193	-3.21128	4/22	2982,2983,5136,10335,1909,7057,2,7078,23414,83700	GUCY1A1,GUCY1B1,PDE1A,IRAG1,EDNRA,THBS1,A2M,TIMP3,ZFPM2,JAM3
8_Member	Reactome Gene Sets	R-HSA-392154	Nitric oxide stimulates guanylate cyclase	-5.98193	-3.21128	4/22	2982,2983,5136,10335	GUCY1A1,GUCY1B1,PDE1A,IRAG1
8_Member	GO Biological Processes	GO:0046068	cGMP metabolic process	-4.5452	-2.03475	3/17	2982,2983,5136	GUCY1A1,GUCY1B1,PDE1A
8_Member	KEGG Pathway	ko04924	Renin secretion	-4.06636	-1.7032	4/65	1909,2982,2983,5136	EDNRA,GUCY1A1,GUCY1B1,PDE1A
8_Member	GO Biological Processes	GO:0007263	nitric oxide mediated signal transduction	-3.92278	-1.59716	3/27	2982,2983,7057	GUCY1A1,GUCY1B1,THBS1
8_Member	KEGG Pathway	hsa04924	Renin secretion	-3.86961	-1.55715	4/73	1909,2982,2983,5136	EDNRA,GUCY1A1,GUCY1B1,PDE1A
8_Member	GO Biological Processes	GO:0019934	cGMP-mediated signaling	-3.69903	-1.43423	3/32	2983,7057,10335	GUCY1B1,THBS1,IRAG1
8_Member	Reactome Gene Sets	R-HSA-418346	Platelet homeostasis	-3.55638	-1.32821	4/88	2982,2983,5136,10335	GUCY1A1,GUCY1B1,PDE1A,IRAG1
8_Member	Reactome Gene Sets	R-HSA-109582	Hemostasis	-3.42854	-1.2252	9/621	2,2982,2983,5136,7057,7078,10335,23414,83700	A2M,GUCY1A1,GUCY1B1,PDE1A,THBS1,TIMP3,IRAG1,ZFPM2,JAM3
8_Member	GO Biological Processes	GO:0009187	cyclic nucleotide metabolic process	-3.4087	-1.21134	3/40	2982,2983,5136	GUCY1A1,GUCY1B1,PDE1A
8_Member	KEGG Pathway	hsa04270	Vascular smooth muscle contraction	-3.0337	-0.927267	4/121	1909,2982,2983,10335	EDNRA,GUCY1A1,GUCY1B1,IRAG1
8_Member	KEGG Pathway	ko04270	Vascular smooth muscle contraction	-3.0337	-0.927267	4/121	1909,2982,2983,10335	EDNRA,GUCY1A1,GUCY1B1,IRAG1
8_Member	WikiPathways	WP4222	Phosphodiesterases in neuronal function	-3.02456	-0.922922	3/54	2982,2983,5136	GUCY1A1,GUCY1B1,PDE1A
8_Member	KEGG Pathway	ko04022	cGMP-PKG signaling pathway	-2.55965	-0.574521	4/163	1909,2982,2983,10335	EDNRA,GUCY1A1,GUCY1B1,IRAG1
8_Member	KEGG Pathway	hsa04022	cGMP-PKG signaling pathway	-2.46697	-0.494424	4/173	1909,2982,2983,10335	EDNRA,GUCY1A1,GUCY1B1,IRAG1
8_Member	GO Biological Processes	GO:0019935	cyclic-nucleotide-mediated signaling	-2.3757	-0.428968	3/91	2983,7057,10335	GUCY1B1,THBS1,IRAG1
9_Summary	GO Biological Processes	GO:0007507	heart development	-5.86226	-3.11334	12/595	1281,1289,1909,2200,2737,5159,6444,8642,10395,11117,23414,57493,6943,55243,3488,30008,23187,54796,1634,5176,2615,79827	COL3A1,COL5A1,EDNRA,FBN1,GLI3,PDGFRB,SGCD,DCHS1,DLC1,EMILIN1,ZFPM2,HEG1,TCF21,KIRREL1,IGFBP5,EFEMP2,PHLDB1,BNC2,DCN,SERPINF1,LRRC32,CLMP
9_Member	GO Biological Processes	GO:0007507	heart development	-5.86226	-3.11334	12/595	1281,1289,1909,2200,2737,5159,6444,8642,10395,11117,23414,57493	COL3A1,COL5A1,EDNRA,FBN1,GLI3,PDGFRB,SGCD,DCHS1,DLC1,EMILIN1,ZFPM2,HEG1
9_Member	WikiPathways	WP4823	Genes controlling nephrogenesis	-4.73943	-2.19727	4/44	2737,5159,6943,55243	GLI3,PDGFRB,TCF21,KIRREL1
9_Member	GO Biological Processes	GO:0048729	tissue morphogenesis	-4.14911	-1.74164	10/618	1289,1909,2737,3488,6943,8642,10395,23414,30008,57493	COL5A1,EDNRA,GLI3,IGFBP5,TCF21,DCHS1,DLC1,ZFPM2,EFEMP2,HEG1
9_Member	GO Biological Processes	GO:0060485	mesenchyme development	-4.07397	-1.7032	7/292	1909,5159,6943,8642,23187,23414,54796	EDNRA,PDGFRB,TCF21,DCHS1,PHLDB1,ZFPM2,BNC2
9_Member	GO Biological Processes	GO:0001822	kidney development	-4.0555	-1.70001	7/294	1634,2200,2737,5159,5176,6943,8642	DCN,FBN1,GLI3,PDGFRB,SERPINF1,TCF21,DCHS1
9_Member	GO Biological Processes	GO:0072001	renal system development	-3.97415	-1.6323	7/303	1634,2200,2737,5159,5176,6943,8642	DCN,FBN1,GLI3,PDGFRB,SERPINF1,TCF21,DCHS1
9_Member	GO Biological Processes	GO:0072028	nephron morphogenesis	-3.80173	-1.50821	4/76	2737,5159,6943,8642	GLI3,PDGFRB,TCF21,DCHS1
9_Member	GO Biological Processes	GO:0001655	urogenital system development	-3.67459	-1.41669	7/339	1634,2200,2737,5159,5176,6943,8642	DCN,FBN1,GLI3,PDGFRB,SERPINF1,TCF21,DCHS1
9_Member	GO Biological Processes	GO:0001656	metanephros development	-3.61418	-1.36306	4/85	2200,2737,5159,6943	FBN1,GLI3,PDGFRB,TCF21
9_Member	GO Biological Processes	GO:0060021	roof of mouth development	-3.59467	-1.3469	4/86	2615,2737,6943,54796	LRRC32,GLI3,TCF21,BNC2
9_Member	GO Biological Processes	GO:0060993	kidney morphogenesis	-3.44692	-1.24055	4/94	2737,5159,6943,8642	GLI3,PDGFRB,TCF21,DCHS1
9_Member	GO Biological Processes	GO:0001658	branching involved in ureteric bud morphogenesis	-2.97852	-0.886322	3/56	2737,6943,8642	GLI3,TCF21,DCHS1
9_Member	GO Biological Processes	GO:0048565	digestive tract development	-2.95563	-0.865767	4/127	2737,6943,8642,79827	GLI3,TCF21,DCHS1,CLMP
9_Member	GO Biological Processes	GO:0060675	ureteric bud morphogenesis	-2.85028	-0.783033	3/62	2737,6943,8642	GLI3,TCF21,DCHS1
9_Member	GO Biological Processes	GO:0055123	digestive system development	-2.83417	-0.772207	4/137	2737,6943,8642,79827	GLI3,TCF21,DCHS1,CLMP
9_Member	GO Biological Processes	GO:0072171	mesonephric tubule morphogenesis	-2.8302	-0.771688	3/63	2737,6943,8642	GLI3,TCF21,DCHS1
9_Member	GO Biological Processes	GO:0072006	nephron development	-2.76593	-0.724363	4/143	2737,5159,6943,8642	GLI3,PDGFRB,TCF21,DCHS1
9_Member	GO Biological Processes	GO:0003007	heart morphogenesis	-2.68913	-0.665873	5/251	1289,8642,10395,23414,57493	COL5A1,DCHS1,DLC1,ZFPM2,HEG1
9_Member	GO Biological Processes	GO:0072078	nephron tubule morphogenesis	-2.68096	-0.662431	3/71	2737,6943,8642	GLI3,TCF21,DCHS1
9_Member	GO Biological Processes	GO:0048754	branching morphogenesis of an epithelial tube	-2.66934	-0.657876	4/152	1909,2737,6943,8642	EDNRA,GLI3,TCF21,DCHS1
9_Member	GO Biological Processes	GO:0072088	nephron epithelium morphogenesis	-2.64648	-0.640878	3/73	2737,6943,8642	GLI3,TCF21,DCHS1
9_Member	GO Biological Processes	GO:0002009	morphogenesis of an epithelium	-2.64171	-0.639838	7/509	1289,1909,2737,3488,6943,8642,10395	COL5A1,EDNRA,GLI3,IGFBP5,TCF21,DCHS1,DLC1
9_Member	GO Biological Processes	GO:0061333	renal tubule morphogenesis	-2.613	-0.616777	3/75	2737,6943,8642	GLI3,TCF21,DCHS1
9_Member	GO Biological Processes	GO:0061138	morphogenesis of a branching epithelium	-2.38019	-0.428968	4/183	1909,2737,6943,8642	EDNRA,GLI3,TCF21,DCHS1
9_Member	GO Biological Processes	GO:0048608	reproductive structure development	-2.37912	-0.428968	6/426	1634,2737,5159,5176,6943,23414	DCN,GLI3,PDGFRB,SERPINF1,TCF21,ZFPM2
9_Member	GO Biological Processes	GO:0001657	ureteric bud development	-2.3757	-0.428968	3/91	2737,6943,8642	GLI3,TCF21,DCHS1
9_Member	GO Biological Processes	GO:0072080	nephron tubule development	-2.3757	-0.428968	3/91	2737,6943,8642	GLI3,TCF21,DCHS1
9_Member	GO Biological Processes	GO:0061458	reproductive system development	-2.3644	-0.423951	6/429	1634,2737,5159,5176,6943,23414	DCN,GLI3,PDGFRB,SERPINF1,TCF21,ZFPM2
9_Member	GO Biological Processes	GO:0072163	mesonephric epithelium development	-2.36241	-0.423951	3/92	2737,6943,8642	GLI3,TCF21,DCHS1
9_Member	GO Biological Processes	GO:0072164	mesonephric tubule development	-2.36241	-0.423951	3/92	2737,6943,8642	GLI3,TCF21,DCHS1
9_Member	GO Biological Processes	GO:0061326	renal tubule development	-2.3363	-0.410758	3/94	2737,6943,8642	GLI3,TCF21,DCHS1
9_Member	GO Biological Processes	GO:0001823	mesonephros development	-2.3108	-0.394692	3/96	2737,6943,8642	GLI3,TCF21,DCHS1
9_Member	GO Biological Processes	GO:0001763	morphogenesis of a branching structure	-2.26742	-0.363597	4/197	1909,2737,6943,8642	EDNRA,GLI3,TCF21,DCHS1
9_Member	GO Biological Processes	GO:0060562	epithelial tube morphogenesis	-2.18573	-0.289401	5/330	1909,2737,6943,8642,10395	EDNRA,GLI3,TCF21,DCHS1,DLC1
9_Member	GO Biological Processes	GO:0072009	nephron epithelium development	-2.15807	-0.266187	3/109	2737,6943,8642	GLI3,TCF21,DCHS1
10_Summary	GO Biological Processes	GO:1905048	regulation of metallopeptidase activity	-5.7476	-3.02935	4/25	7077,7078,8434,84168,2,1293,5176,7057,4130,10395,4313,8639,57493,11167,23452,84898	TIMP2,TIMP3,RECK,ANTXR1,A2M,COL6A3,SERPINF1,THBS1,MAP1A,DLC1,MMP2,AOC3,HEG1,FSTL1,ANGPTL2,PLXDC2
10_Member	GO Biological Processes	GO:1905048	regulation of metallopeptidase activity	-5.7476	-3.02935	4/25	7077,7078,8434,84168	TIMP2,TIMP3,RECK,ANTXR1
10_Member	GO Biological Processes	GO:1905049	negative regulation of metallopeptidase activity	-4.81324	-2.24392	3/14	7077,7078,8434	TIMP2,TIMP3,RECK
10_Member	GO Biological Processes	GO:0010951	negative regulation of endopeptidase activity	-4.47684	-1.98375	7/252	2,1293,5176,7057,7077,7078,8434	A2M,COL6A3,SERPINF1,THBS1,TIMP2,TIMP3,RECK
10_Member	GO Biological Processes	GO:0045861	negative regulation of proteolysis	-4.43217	-1.94553	8/351	2,1293,4130,5176,7057,7077,7078,8434	A2M,COL6A3,MAP1A,SERPINF1,THBS1,TIMP2,TIMP3,RECK
10_Member	GO Biological Processes	GO:0052547	regulation of peptidase activity	-4.37787	-1.91528	9/464	2,1293,5176,7057,7077,7078,8434,10395,84168	A2M,COL6A3,SERPINF1,THBS1,TIMP2,TIMP3,RECK,DLC1,ANTXR1
10_Member	GO Biological Processes	GO:0010466	negative regulation of peptidase activity	-4.36965	-1.91528	7/262	2,1293,5176,7057,7077,7078,8434	A2M,COL6A3,SERPINF1,THBS1,TIMP2,TIMP3,RECK
10_Member	GO Biological Processes	GO:0052548	regulation of endopeptidase activity	-3.7857	-1.49901	8/435	2,1293,5176,7057,7077,7078,8434,10395	A2M,COL6A3,SERPINF1,THBS1,TIMP2,TIMP3,RECK,DLC1
10_Member	WikiPathways	WP129	Matrix metalloproteinases	-3.78374	-1.49901	3/30	4313,7077,7078	MMP2,TIMP2,TIMP3
10_Member	GO Biological Processes	GO:0030162	regulation of proteolysis	-3.46091	-1.25149	10/752	2,1293,4130,5176,7057,7077,7078,8434,10395,84168	A2M,COL6A3,MAP1A,SERPINF1,THBS1,TIMP2,TIMP3,RECK,DLC1,ANTXR1
10_Member	GO Biological Processes	GO:0051346	negative regulation of hydrolase activity	-3.38257	-1.18829	7/379	2,1293,5176,7057,7077,7078,8434	A2M,COL6A3,SERPINF1,THBS1,TIMP2,TIMP3,RECK
10_Member	Canonical Pathways	M3468	NABA ECM REGULATORS	-2.78989	-0.744148	5/238	2,4313,5176,7077,7078	A2M,MMP2,SERPINF1,TIMP2,TIMP3
10_Member	GO Biological Processes	GO:0043086	negative regulation of catalytic activity	-2.69929	-0.674039	9/789	2,1293,5176,7057,7077,7078,8434,8639,57493	A2M,COL6A3,SERPINF1,THBS1,TIMP2,TIMP3,RECK,AOC3,HEG1
10_Member	Canonical Pathways	M5885	NABA MATRISOME ASSOCIATED	-2.27311	-0.364715	8/751	2,4313,5176,7077,7078,11167,23452,84898	A2M,MMP2,SERPINF1,TIMP2,TIMP3,FSTL1,ANGPTL2,PLXDC2
10_Member	GO Biological Processes	GO:0042177	negative regulation of protein catabolic process	-2.03405	-0.165101	3/121	4130,7077,7078	MAP1A,TIMP2,TIMP3
11_Summary	GO Biological Processes	GO:0032963	collagen metabolic process	-5.70464	-2.99614	6/104	1289,4239,4313,5159,9902,11117	COL5A1,MFAP4,MMP2,PDGFRB,MRC2,EMILIN1
11_Member	GO Biological Processes	GO:0032963	collagen metabolic process	-5.70464	-2.99614	6/104	1289,4239,4313,5159,9902,11117	COL5A1,MFAP4,MMP2,PDGFRB,MRC2,EMILIN1
11_Member	GO Biological Processes	GO:0010712	regulation of collagen metabolic process	-3.20135	-1.06236	3/47	4239,5159,11117	MFAP4,PDGFRB,EMILIN1
11_Member	GO Biological Processes	GO:0032964	collagen biosynthetic process	-3.09715	-0.980954	3/51	1289,5159,11117	COL5A1,PDGFRB,EMILIN1
12_Summary	GO Biological Processes	GO:0007517	muscle organ development	-5.58662	-2.88767	9/327	1293,1634,2121,3908,6444,6943,23414,30008,57493,3488,5159,91653,2737,83716	COL6A3,DCN,EVC,LAMA2,SGCD,TCF21,ZFPM2,EFEMP2,HEG1,IGFBP5,PDGFRB,BOC,GLI3,CRISPLD2
12_Member	GO Biological Processes	GO:0007517	muscle organ development	-5.58662	-2.88767	9/327	1293,1634,2121,3908,6444,6943,23414,30008,57493	COL6A3,DCN,EVC,LAMA2,SGCD,TCF21,ZFPM2,EFEMP2,HEG1
12_Member	GO Biological Processes	GO:0061061	muscle structure development	-5.56371	-2.8741	12/636	1293,1634,2121,3488,3908,5159,6444,6943,23414,30008,57493,91653	COL6A3,DCN,EVC,IGFBP5,LAMA2,PDGFRB,SGCD,TCF21,ZFPM2,EFEMP2,HEG1,BOC
12_Member	GO Biological Processes	GO:0030324	lung development	-5.47256	-2.79209	7/177	2737,3488,5159,6943,23414,57493,83716	GLI3,IGFBP5,PDGFRB,TCF21,ZFPM2,HEG1,CRISPLD2
12_Member	GO Biological Processes	GO:0030323	respiratory tube development	-5.40847	-2.74573	7/181	2737,3488,5159,6943,23414,57493,83716	GLI3,IGFBP5,PDGFRB,TCF21,ZFPM2,HEG1,CRISPLD2
12_Member	GO Biological Processes	GO:0060541	respiratory system development	-5.06781	-2.44647	7/204	2737,3488,5159,6943,23414,57493,83716	GLI3,IGFBP5,PDGFRB,TCF21,ZFPM2,HEG1,CRISPLD2
12_Member	GO Biological Processes	GO:0060537	muscle tissue development	-4.01315	-1.66427	8/403	1634,3488,5159,6444,6943,23414,30008,57493	DCN,IGFBP5,PDGFRB,SGCD,TCF21,ZFPM2,EFEMP2,HEG1
12_Member	GO Biological Processes	GO:0060415	muscle tissue morphogenesis	-2.68096	-0.662431	3/71	23414,30008,57493	ZFPM2,EFEMP2,HEG1
12_Member	GO Biological Processes	GO:0014706	striated muscle tissue development	-2.59978	-0.60543	6/384	1634,5159,6444,6943,23414,57493	DCN,PDGFRB,SGCD,TCF21,ZFPM2,HEG1
12_Member	GO Biological Processes	GO:0048644	muscle organ morphogenesis	-2.56455	-0.575752	3/78	23414,30008,57493	ZFPM2,EFEMP2,HEG1
12_Member	GO Biological Processes	GO:0001570	vasculogenesis	-2.51808	-0.540185	3/81	5159,23414,57493	PDGFRB,ZFPM2,HEG1
13_Summary	GO Biological Processes	GO:0007423	sensory organ development	-5.33775	-2.68361	11/555	1289,1295,1296,2200,2737,5159,5176,8642,54796,56917,57381	COL5A1,COL8A1,COL8A2,FBN1,GLI3,PDGFRB,SERPINF1,DCHS1,BNC2,MEIS3,RHOJ
13_Member	GO Biological Processes	GO:0007423	sensory organ development	-5.33775	-2.68361	11/555	1289,1295,1296,2200,2737,5159,5176,8642,54796,56917,57381	COL5A1,COL8A1,COL8A2,FBN1,GLI3,PDGFRB,SERPINF1,DCHS1,BNC2,MEIS3,RHOJ
13_Member	GO Biological Processes	GO:0001654	eye development	-5.13372	-2.49629	9/372	1289,1295,1296,2200,2737,5159,5176,56917,57381	COL5A1,COL8A1,COL8A2,FBN1,GLI3,PDGFRB,SERPINF1,MEIS3,RHOJ
13_Member	GO Biological Processes	GO:0150063	visual system development	-5.09653	-2.46721	9/376	1289,1295,1296,2200,2737,5159,5176,56917,57381	COL5A1,COL8A1,COL8A2,FBN1,GLI3,PDGFRB,SERPINF1,MEIS3,RHOJ
13_Member	GO Biological Processes	GO:0048880	sensory system development	-5.04157	-2.42805	9/382	1289,1295,1296,2200,2737,5159,5176,56917,57381	COL5A1,COL8A1,COL8A2,FBN1,GLI3,PDGFRB,SERPINF1,MEIS3,RHOJ
13_Member	GO Biological Processes	GO:0043010	camera-type eye development	-3.80294	-1.50821	7/323	1295,1296,2200,2737,5159,5176,57381	COL8A1,COL8A2,FBN1,GLI3,PDGFRB,SERPINF1,RHOJ
13_Member	GO Biological Processes	GO:0048592	eye morphogenesis	-3.66999	-1.41549	5/152	1289,1295,1296,2200,2737	COL5A1,COL8A1,COL8A2,FBN1,GLI3
13_Member	GO Biological Processes	GO:0090596	sensory organ morphogenesis	-2.64465	-0.640878	5/257	1289,1295,1296,2200,2737	COL5A1,COL8A1,COL8A2,FBN1,GLI3
13_Member	GO Biological Processes	GO:0048593	camera-type eye morphogenesis	-2.03405	-0.165101	3/121	1295,1296,2737	COL8A1,COL8A2,GLI3
14_Summary	Canonical Pathways	M5882	NABA PROTEOGLYCANS	-5.14253	-2.49683	4/35	1462,1634,4060,127435,3316,4313,7057,7078,2615	VCAN,DCN,LUM,PODN,HSPB2,MMP2,THBS1,TIMP3,LRRC32
14_Member	Canonical Pathways	M5882	NABA PROTEOGLYCANS	-5.14253	-2.49683	4/35	1462,1634,4060,127435	VCAN,DCN,LUM,PODN
14_Member	KEGG Pathway	ko05205	Proteoglycans in cancer	-4.05312	-1.70001	6/203	1634,3316,4060,4313,7057,7078	DCN,HSPB2,LUM,MMP2,THBS1,TIMP3
14_Member	KEGG Pathway	hsa05205	Proteoglycans in cancer	-3.88365	-1.56334	6/218	1634,3316,4060,4313,7057,7078	DCN,HSPB2,LUM,MMP2,THBS1,TIMP3
14_Member	GO Biological Processes	GO:0071634	regulation of transforming growth factor beta production	-3.37681	-1.18829	3/41	2615,4060,7057	LRRC32,LUM,THBS1
14_Member	Reactome Gene Sets	R-HSA-3560782	Diseases associated with glycosaminoglycan metabolism	-3.37681	-1.18829	3/41	1462,1634,4060	VCAN,DCN,LUM
14_Member	GO Biological Processes	GO:0071604	transforming growth factor beta production	-3.31545	-1.13904	3/43	2615,4060,7057	LRRC32,LUM,THBS1
14_Member	Reactome Gene Sets	R-HSA-3781865	Diseases of glycosylation	-2.76593	-0.724363	4/143	1462,1634,4060,7057	VCAN,DCN,LUM,THBS1
14_Member	Reactome Gene Sets	R-HSA-1630316	Glycosaminoglycan metabolism	-2.00519	-0.137632	3/124	1462,1634,4060	VCAN,DCN,LUM
15_Summary	GO Biological Processes	GO:0001503	ossification	-4.78933	-2.22696	9/411	1009,1462,2737,3488,4313,4921,5587,8642,9902,7078	CDH11,VCAN,GLI3,IGFBP5,MMP2,DDR2,PRKD1,DCHS1,MRC2,TIMP3
15_Member	GO Biological Processes	GO:0001503	ossification	-4.78933	-2.22696	9/411	1009,1462,2737,3488,4313,4921,5587,8642,9902	CDH11,VCAN,GLI3,IGFBP5,MMP2,DDR2,PRKD1,DCHS1,MRC2
15_Member	GO Biological Processes	GO:0001649	osteoblast differentiation	-3.75727	-1.47834	6/230	1462,2737,3488,4921,5587,9902	VCAN,GLI3,IGFBP5,DDR2,PRKD1,MRC2
15_Member	GO Biological Processes	GO:0045667	regulation of osteoblast differentiation	-2.89363	-0.810671	4/132	2737,3488,4921,5587	GLI3,IGFBP5,DDR2,PRKD1
15_Member	WikiPathways	WP474	Endochondral ossification	-2.79106	-0.744148	3/65	2737,4921,7078	GLI3,DDR2,TIMP3
15_Member	WikiPathways	WP4808	Endochondral ossification with skeletal dysplasias	-2.79106	-0.744148	3/65	2737,4921,7078	GLI3,DDR2,TIMP3
15_Member	GO Biological Processes	GO:0045669	positive regulation of osteoblast differentiation	-2.71651	-0.687238	3/69	2737,4921,5587	GLI3,DDR2,PRKD1
16_Summary	GO Biological Processes	GO:0033002	muscle cell proliferation	-4.52107	-2.0167	7/248	3488,4313,5136,5159,7057,23414,30008,8434,85360	IGFBP5,MMP2,PDE1A,PDGFRB,THBS1,ZFPM2,EFEMP2,RECK,SYDE1
16_Member	GO Biological Processes	GO:0033002	muscle cell proliferation	-4.52107	-2.0167	7/248	3488,4313,5136,5159,7057,23414,30008	IGFBP5,MMP2,PDE1A,PDGFRB,THBS1,ZFPM2,EFEMP2
16_Member	GO Biological Processes	GO:0048660	regulation of smooth muscle cell proliferation	-4.34219	-1.89956	6/180	3488,4313,5136,5159,7057,30008	IGFBP5,MMP2,PDE1A,PDGFRB,THBS1,EFEMP2
16_Member	GO Biological Processes	GO:0048659	smooth muscle cell proliferation	-4.28906	-1.86185	6/184	3488,4313,5136,5159,7057,30008	IGFBP5,MMP2,PDE1A,PDGFRB,THBS1,EFEMP2
16_Member	GO Biological Processes	GO:0048661	positive regulation of smooth muscle cell proliferation	-3.28033	-1.11728	4/104	3488,4313,5159,7057	IGFBP5,MMP2,PDGFRB,THBS1
16_Member	GO Biological Processes	GO:0007566	embryo implantation	-3.04827	-0.934533	3/53	4313,8434,85360	MMP2,RECK,SYDE1
16_Member	GO Biological Processes	GO:1904705	regulation of vascular associated smooth muscle cell proliferation	-2.38915	-0.428968	3/90	3488,4313,30008	IGFBP5,MMP2,EFEMP2
16_Member	GO Biological Processes	GO:1990874	vascular associated smooth muscle cell proliferation	-2.3757	-0.428968	3/91	3488,4313,30008	IGFBP5,MMP2,EFEMP2
16_Member	GO Biological Processes	GO:0007565	female pregnancy	-2.29868	-0.386801	4/193	3488,4313,8434,85360	IGFBP5,MMP2,RECK,SYDE1
16_Member	GO Biological Processes	GO:0044706	multi-multicellular organism process	-2.10096	-0.220698	4/220	3488,4313,8434,85360	IGFBP5,MMP2,RECK,SYDE1
17_Summary	GO Biological Processes	GO:0035265	organ growth	-4.36924	-1.91528	6/178	2121,4921,5159,23414,54796,57493,2737,4692	EVC,DDR2,PDGFRB,ZFPM2,BNC2,HEG1,GLI3,NDN
17_Member	GO Biological Processes	GO:0035265	organ growth	-4.36924	-1.91528	6/178	2121,4921,5159,23414,54796,57493	EVC,DDR2,PDGFRB,ZFPM2,BNC2,HEG1
17_Member	GO Biological Processes	GO:0003416	endochondral bone growth	-3.97282	-1.6323	3/26	2121,4921,54796	EVC,DDR2,BNC2
17_Member	GO Biological Processes	GO:0098868	bone growth	-3.82838	-1.52737	3/29	2121,4921,54796	EVC,DDR2,BNC2
17_Member	GO Biological Processes	GO:0048589	developmental growth	-2.74803	-0.708543	8/627	2121,2737,4692,4921,5159,23414,54796,57493	EVC,GLI3,NDN,DDR2,PDGFRB,ZFPM2,BNC2,HEG1
18_Summary	GO Biological Processes	GO:0045216	cell-cell junction organization	-4.07677	-1.7032	6/201	1009,8642,8777,57493,79987,83700,7057,10395	CDH11,DCHS1,MPDZ,HEG1,SVEP1,JAM3,THBS1,DLC1
18_Member	GO Biological Processes	GO:0045216	cell-cell junction organization	-4.07677	-1.7032	6/201	1009,8642,8777,57493,79987,83700	CDH11,DCHS1,MPDZ,HEG1,SVEP1,JAM3
18_Member	GO Biological Processes	GO:0007043	cell-cell junction assembly	-3.73755	-1.46487	5/147	1009,8642,8777,57493,83700	CDH11,DCHS1,MPDZ,HEG1,JAM3
18_Member	GO Biological Processes	GO:0034332	adherens junction organization	-3.17444	-1.04318	3/48	1009,8642,83700	CDH11,DCHS1,JAM3
18_Member	GO Biological Processes	GO:0034329	cell junction assembly	-3.11302	-0.989356	7/421	1009,7057,8642,8777,10395,57493,83700	CDH11,THBS1,DCHS1,MPDZ,DLC1,HEG1,JAM3
18_Member	GO Biological Processes	GO:0034330	cell junction organization	-2.47359	-0.499271	8/695	1009,7057,8642,8777,10395,57493,79987,83700	CDH11,THBS1,DCHS1,MPDZ,DLC1,HEG1,SVEP1,JAM3
19_Summary	GO Biological Processes	GO:0001501	skeletal system development	-4.07645	-1.7032	9/508	1009,1281,1462,2121,2200,2737,4060,4313,8642,3488,11167	CDH11,COL3A1,VCAN,EVC,FBN1,GLI3,LUM,MMP2,DCHS1,IGFBP5,FSTL1
19_Member	GO Biological Processes	GO:0001501	skeletal system development	-4.07645	-1.7032	9/508	1009,1281,1462,2121,2200,2737,4060,4313,8642	CDH11,COL3A1,VCAN,EVC,FBN1,GLI3,LUM,MMP2,DCHS1
19_Member	Reactome Gene Sets	R-HSA-381426	Regulation of Insulin-like Growth Factor (IGF) transport and uptake by Insulin-like Growth Factor Binding Proteins (IGFBPs)	-4.06819	-1.7032	5/125	1462,2200,3488,4313,11167	VCAN,FBN1,IGFBP5,MMP2,FSTL1
19_Member	Reactome Gene Sets	R-HSA-8957275	Post-translational protein phosphorylation	-3.21853	-1.07166	4/108	1462,2200,3488,11167	VCAN,FBN1,IGFBP5,FSTL1
20_Summary	GO Biological Processes	GO:0007266	Rho protein signal transduction	-3.86579	-1.55715	5/138	1281,5159,10395,57381,57493,5587,7077	COL3A1,PDGFRB,DLC1,RHOJ,HEG1,PRKD1,TIMP2
20_Member	GO Biological Processes	GO:0007266	Rho protein signal transduction	-3.86579	-1.55715	5/138	1281,5159,10395,57381,57493	COL3A1,PDGFRB,DLC1,RHOJ,HEG1
20_Member	GO Biological Processes	GO:0007265	Ras protein signal transduction	-3.68241	-1.42107	7/338	1281,5159,5587,7077,10395,57381,57493	COL3A1,PDGFRB,PRKD1,TIMP2,DLC1,RHOJ,HEG1
20_Member	GO Biological Processes	GO:0035023	regulation of Rho protein signal transduction	-3.57541	-1.33427	4/87	1281,5159,10395,57493	COL3A1,PDGFRB,DLC1,HEG1
20_Member	GO Biological Processes	GO:0046578	regulation of Ras protein signal transduction	-3.22567	-1.07615	5/190	1281,5159,7077,10395,57493	COL3A1,PDGFRB,TIMP2,DLC1,HEG1
20_Member	GO Biological Processes	GO:0046580	negative regulation of Ras protein signal transduction	-3.14812	-1.01941	3/49	7077,10395,57493	TIMP2,DLC1,HEG1
20_Member	GO Biological Processes	GO:0051058	negative regulation of small GTPase mediated signal transduction	-2.97852	-0.886322	3/56	7077,10395,57493	TIMP2,DLC1,HEG1
20_Member	GO Biological Processes	GO:0007264	small GTPase mediated signal transduction	-2.67052	-0.657876	7/503	1281,5159,5587,7077,10395,57381,57493	COL3A1,PDGFRB,PRKD1,TIMP2,DLC1,RHOJ,HEG1
20_Member	GO Biological Processes	GO:0051056	regulation of small GTPase mediated signal transduction	-2.33986	-0.410758	5/303	1281,5159,7077,10395,57493	COL3A1,PDGFRB,TIMP2,DLC1,HEG1
