# Supplementary material for: The Matrisome Is Associated with Metabolic Reprograming in Stem-like Phenotypes of Gastric Cancer
Source: Cancers (Basel). 2022 Mar 10;14(6):1438. doi: 10.3390/cancers14061438 (PMC8945874; doi:10.3390/cancers14061438)
Supplement: Supplementary file 1 [file cancers-14-01438-s001.zip › Supplementary Table1.xlsx]

## Sheet: Annotation
MyList	Gene ID	Type	Tax ID	Homologene Gene ID	Homologene Gene Tax ID	Gene Symbol	Description	Biological Process (GO)	Kinase Class (UniProt)	Protein Function (Protein Atlas)	Subcellular Location (Protein Atlas)	Drug (DrugBank)	Canonical Pathways_x000D_	Hallmark Gene Sets_x000D_	WP4657 22q11.2 copy number variation	GO:0042254 ribosome biogenesis	GO:0050684 regulation of mRNA processing	GO:0007623 circadian rhythm	GO:0042255 ribosome assembly	GO:0006091 generation of precursor metabo	GO:0045727 positive regulation of transla	GO:0031503 protein-containing complex loc	GO:0048667 cell morphogenesis involved in	R-HSA-9012999 RHO GTPase cycle	GO:0140053 mitochondrial gene expression	GO:0031123 RNA 3'-end processing	GO:0072175 epithelial tube formation	GO:0046888 negative regulation of hormone	GO:0051607 defense response to virus	R-HSA-381340 Transcriptional regulation of	GO:0006354 DNA-templated transcription, e	R-HSA-1592230 Mitochondrial biogenesis	GO:0070301 cellular response to hydrogen	GO:1901654 response to ketone
MUC13	56667	symbol	H. sapiens	56667	H. sapiens	MUC13	mucin 13, cell surface associated	GO:0030277 maintenance of gastrointestinal epithelium;GO:0010669 epithelial structure maintenance;GO:0022600 digestive system process		Predicted secreted proteins			(M5880)NABA ECM AFFILIATED; (M5885)NABA MATRISOME ASSOCIATED; (M5889)NABA MATRISOME		0.0	0.0	0.0	0.0	0.0	0.0	0.0	0.0	1.0	1.0	0.0	0.0	0.0	0.0	0.0	0.0	0.0	0.0	0.0	0.0
ZDHHC11	79844	symbol	H. sapiens	79844	H. sapiens	ZDHHC11	zinc finger DHHC-type containing 11	GO:0140374 antiviral innate immune response;GO:0018230 peptidyl-L-cysteine S-palmitoylation;GO:0018231 peptidyl-S-diacylglycerol-L-cysteine biosynthetic process from peptidyl-cysteine		ENZYME proteins:Transferases; Predicted intracellular proteins; Enzymes	Mitochondria (Approved)				0.0	0.0	0.0	0.0	0.0	0.0	0.0	0.0	0.0	1.0	0.0	0.0	0.0	0.0	1.0	0.0	0.0	0.0	0.0	0.0
DHRS11	79154	symbol	H. sapiens	79154	H. sapiens	DHRS11	dehydrogenase/reductase 11	GO:0006703 estrogen biosynthetic process;GO:0008210 estrogen metabolic process;GO:0120178 steroid hormone biosynthetic process		Predicted intracellular proteins; Enzymes; ENZYME proteins:Oxidoreductases	Cytosol (Approved); Additional: Golgi apparatus	Nicotinamide adenine dinucleotide phosphate			0.0	0.0	0.0	0.0	0.0	0.0	0.0	0.0	0.0	0.0	0.0	0.0	0.0	0.0	0.0	0.0	0.0	0.0	0.0	0.0
ALDH1L1	10840	symbol	H. sapiens	10840	H. sapiens	ALDH1L1	aldehyde dehydrogenase 1 family member L1	GO:0009258 10-formyltetrahydrofolate catabolic process;GO:0009397 folic acid-containing compound catabolic process;GO:0042560 pteridine-containing compound catabolic process		Predicted intracellular proteins; Enzymes; ENZYME proteins:Oxidoreductases	Cytosol (Supported)	Tetrahydrofolic acid		(M5945)HALLMARK HEME METABOLISM	0.0	0.0	0.0	0.0	0.0	0.0	0.0	0.0	0.0	0.0	0.0	0.0	0.0	0.0	0.0	0.0	0.0	0.0	0.0	0.0
LYPD2	137797	symbol	H. sapiens	137797	H. sapiens	LYPD2	LY6/PLAUR domain containing 2			Predicted intracellular proteins					0.0	0.0	0.0	0.0	0.0	0.0	0.0	0.0	0.0	0.0	0.0	0.0	0.0	0.0	0.0	0.0	0.0	0.0	0.0	0.0
RICH2	9912	gene_synonym	H. sapiens	9912	H. sapiens	ARHGAP44	Rho GTPase activating protein 44	GO:0098886 modification of dendritic spine;GO:0035021 negative regulation of Rac protein signal transduction;GO:0099152 regulation of neurotransmitter receptor transport, endosome to postsynaptic membrane		Predicted intracellular proteins					0.0	0.0	0.0	0.0	0.0	0.0	0.0	1.0	1.0	1.0	0.0	0.0	0.0	0.0	0.0	0.0	0.0	0.0	0.0	0.0
TSTA3	7264	gene_synonym	H. sapiens	7264	H. sapiens	GFUS	GDP-L-fucose synthase	GO:0042351 'de novo' GDP-L-fucose biosynthetic process;GO:0042350 GDP-L-fucose biosynthetic process;GO:0046368 GDP-L-fucose metabolic process		Predicted intracellular proteins; Enzymes; ENZYME proteins:Oxidoreductases	Cytosol (Approved); Additional: Nucleoplasm	NADH		(M5907)HALLMARK ESTROGEN RESPONSE LATE; (M5937)HALLMARK GLYCOLYSIS	0.0	0.0	0.0	0.0	0.0	1.0	0.0	0.0	0.0	0.0	0.0	0.0	0.0	0.0	0.0	0.0	0.0	0.0	0.0	0.0
SREBF1	6720	symbol	H. sapiens	6720	H. sapiens	SREBF1	sterol regulatory element binding transcription factor 1	GO:0003062 regulation of heart rate by chemical signal;GO:0045542 positive regulation of cholesterol biosynthetic process;GO:0106120 positive regulation of sterol biosynthetic process		Predicted intracellular proteins; Transcription factors:Basic domains	Cytosol;Golgi apparatus;Nucleoplasm (Supported)	Doconexent; Omega-3-acid ethyl esters; Omega-3 fatty acids; Fish oil	(M7997)SA CASPASE CASCADE; (M162)PID RXR VDR PATHWAY; (M220)PID CASPASE PATHWAY		1.0	0.0	1.0	1.0	0.0	0.0	0.0	0.0	0.0	0.0	0.0	0.0	0.0	1.0	0.0	1.0	0.0	0.0	0.0	1.0
NFIX	4784	symbol	H. sapiens	4784	H. sapiens	NFIX	nuclear factor I X	GO:0006260 DNA replication;GO:0000122 negative regulation of transcription by RNA polymerase II;GO:0045944 positive regulation of transcription by RNA polymerase II		Predicted intracellular proteins; Disease related genes; Transcription factors:beta-Hairpin exposed by an alpha/beta-scaffold	Nucleoplasm (Supported)				0.0	0.0	0.0	0.0	0.0	0.0	0.0	0.0	0.0	0.0	0.0	0.0	0.0	0.0	0.0	0.0	0.0	0.0	0.0	0.0
CARD10	29775	symbol	H. sapiens	29775	H. sapiens	CARD10	caspase recruitment domain family member 10	GO:0007250 activation of NF-kappaB-inducing kinase activity;GO:0090051 negative regulation of cell migration involved in sprouting angiogenesis;GO:0090049 regulation of cell migration involved in sprouting angiogenesis		Predicted intracellular proteins	Intermediate filaments;Vesicles (Approved); Additional: Cytosol				0.0	0.0	0.0	0.0	0.0	0.0	0.0	0.0	0.0	0.0	0.0	0.0	0.0	0.0	0.0	0.0	0.0	0.0	0.0	0.0
EPPK1	83481	symbol	H. sapiens	83481	H. sapiens	EPPK1	epiplakin 1	GO:0051548 negative regulation of keratinocyte migration;GO:1905041 regulation of epithelium regeneration;GO:1990399 epithelium regeneration		Predicted intracellular proteins	Intermediate filaments (Enhanced)				0.0	0.0	0.0	0.0	0.0	0.0	0.0	0.0	0.0	0.0	0.0	0.0	0.0	0.0	0.0	0.0	0.0	0.0	0.0	0.0
NRARP	441478	symbol	H. sapiens	441478	H. sapiens	NRARP	NOTCH regulated ankyrin repeat protein	GO:1902359 Notch signaling pathway involved in somitogenesis;GO:1902366 regulation of Notch signaling pathway involved in somitogenesis;GO:1902367 negative regulation of Notch signaling pathway involved in somitogenesis		Predicted intracellular proteins	Cytosol (Approved); Additional: Nucleoplasm				0.0	0.0	0.0	0.0	0.0	0.0	0.0	0.0	1.0	0.0	0.0	0.0	1.0	0.0	0.0	0.0	0.0	0.0	0.0	0.0
KIFC2	90990	symbol	H. sapiens	90990	H. sapiens	KIFC2	kinesin family member C2	GO:0090307 mitotic spindle assembly;GO:0007052 mitotic spindle organization;GO:0051225 spindle assembly		Predicted intracellular proteins	Nucleoplasm (Approved); Additional: Cytosol				0.0	0.0	0.0	0.0	0.0	0.0	0.0	0.0	0.0	0.0	0.0	0.0	0.0	0.0	0.0	0.0	0.0	0.0	0.0	0.0
DGAT1	8694	symbol	H. sapiens	8694	H. sapiens	DGAT1	diacylglycerol O-acyltransferase 1	GO:0006640 monoacylglycerol biosynthetic process;GO:0034379 very-low-density lipoprotein particle assembly;GO:0046462 monoacylglycerol metabolic process		ENZYME proteins:Transferases; Potential drug targets; Enzymes; Disease related genes	Endoplasmic reticulum (Approved); Additional: Nucleoli			(M5941)HALLMARK UV RESPONSE UP; (M5905)HALLMARK ADIPOGENESIS	0.0	0.0	0.0	0.0	0.0	0.0	0.0	0.0	0.0	0.0	0.0	0.0	0.0	0.0	0.0	1.0	0.0	0.0	0.0	0.0
WDR45L	56270	gene_synonym	H. sapiens	56270	H. sapiens	WDR45B	WD repeat domain 45B	GO:0034497 protein localization to phagophore assembly site;GO:0044804 autophagy of nucleus;GO:0000422 autophagy of mitochondrion		Predicted intracellular proteins	Golgi apparatus;Nucleoplasm (Approved); Additional: Cytosol				0.0	0.0	0.0	0.0	0.0	0.0	0.0	0.0	0.0	0.0	0.0	0.0	0.0	0.0	0.0	0.0	0.0	0.0	0.0	0.0
FBXL6	26233	symbol	H. sapiens	26233	H. sapiens	FBXL6	F-box and leucine rich repeat protein 6	GO:0043153 entrainment of circadian clock by photoperiod;GO:0009648 photoperiodism;GO:0009649 entrainment of circadian clock		Predicted intracellular proteins	Nucleoplasm (Approved); Additional: Vesicles				0.0	0.0	0.0	1.0	0.0	0.0	0.0	0.0	0.0	0.0	0.0	0.0	0.0	0.0	0.0	0.0	0.0	0.0	0.0	0.0
PELP1	27043	symbol	H. sapiens	27043	H. sapiens	PELP1	proline, glutamate and leucine rich protein 1	GO:0071391 cellular response to estrogen stimulus;GO:0043627 response to estrogen;GO:0032870 cellular response to hormone stimulus		Predicted intracellular proteins	Nucleoli;Nucleoplasm (Enhanced)		(M213)PID AR NONGENOMIC PATHWAY; (M41)PID ER NONGENOMIC PATHWAY; (M58)PID AR PATHWAY		0.0	1.0	0.0	0.0	0.0	0.0	0.0	0.0	0.0	0.0	0.0	0.0	0.0	0.0	0.0	0.0	0.0	0.0	0.0	0.0
B4GALNT4	338707	symbol	H. sapiens	338707	H. sapiens	B4GALNT4	beta-1,4-N-acetyl-galactosaminyltransferase 4			ENZYME proteins:Transferases; Predicted intracellular proteins; Enzymes	Cytosol;Nucleoplasm (Uncertain); Additional: Vesicles				0.0	0.0	0.0	0.0	0.0	0.0	0.0	0.0	0.0	0.0	0.0	0.0	0.0	0.0	0.0	0.0	0.0	0.0	0.0	0.0
ENGASE	64772	symbol	H. sapiens	64772	H. sapiens	ENGASE	endo-beta-N-acetylglucosaminidase	GO:0006517 protein deglycosylation;GO:0006457 protein folding;GO:0009100 glycoprotein metabolic process		Predicted intracellular proteins; ENZYME proteins:Hydrolases; Enzymes	Cytosol (Approved); Additional: Centrosome				0.0	0.0	0.0	0.0	0.0	0.0	0.0	0.0	0.0	0.0	0.0	0.0	0.0	0.0	0.0	0.0	0.0	0.0	0.0	0.0
PLXNB1	5364	symbol	H. sapiens	5364	H. sapiens	PLXNB1	plexin B1	GO:1900220 semaphorin-plexin signaling pathway involved in bone trabecula morphogenesis;GO:0061430 bone trabecula morphogenesis;GO:1902287 semaphorin-plexin signaling pathway involved in axon guidance					(M5880)NABA ECM AFFILIATED; (M5885)NABA MATRISOME ASSOCIATED; (M5889)NABA MATRISOME	(M5907)HALLMARK ESTROGEN RESPONSE LATE	0.0	0.0	0.0	0.0	0.0	0.0	0.0	0.0	1.0	1.0	0.0	0.0	0.0	0.0	0.0	0.0	0.0	0.0	0.0	0.0
SEMA3B	7869	symbol	H. sapiens	7869	H. sapiens	SEMA3B	semaphorin 3B	GO:0061643 chemorepulsion of axon;GO:0048843 negative regulation of axon extension involved in axon guidance;GO:0048841 regulation of axon extension involved in axon guidance		Cancer-related genes:Candidate cancer biomarkers; Predicted intracellular proteins; Predicted secreted proteins			(M5880)NABA ECM AFFILIATED; (M5885)NABA MATRISOME ASSOCIATED; (M5889)NABA MATRISOME	(M5892)HALLMARK CHOLESTEROL HOMEOSTASIS; (M5906)HALLMARK ESTROGEN RESPONSE EARLY; (M5907)HALLMARK ESTROGEN RESPONSE LATE	0.0	0.0	0.0	0.0	0.0	0.0	0.0	0.0	1.0	0.0	0.0	0.0	0.0	0.0	0.0	0.0	0.0	0.0	0.0	0.0
IMPDH2	3615	symbol	H. sapiens	3615	H. sapiens	IMPDH2	inosine monophosphate dehydrogenase 2	GO:0006177 GMP biosynthetic process;GO:0006183 GTP biosynthetic process;GO:0046037 GMP metabolic process		Predicted intracellular proteins; Enzymes; ENZYME proteins:Oxidoreductases; FDA approved drug targets:Small molecule drugs	Cytosol (Supported); Additional: Rods & Rings	NADH; Mycophenolate mofetil; Ribavirin; Mycophenolic acid; Selenazole-4-carboxyamide-adenine dinucleotide; 6-Chloropurine Riboside, 5'-Monophosphate; Inosinic Acid; VX-148		(M5898)HALLMARK DNA REPAIR; (M5926)HALLMARK MYC TARGETS V1	0.0	0.0	0.0	1.0	0.0	0.0	0.0	0.0	0.0	0.0	0.0	0.0	0.0	0.0	0.0	0.0	0.0	0.0	0.0	0.0
SLC25A1	6576	symbol	H. sapiens	6576	H. sapiens	SLC25A1	solute carrier family 25 member 1	GO:0006843 mitochondrial citrate transmembrane transport;GO:1990546 mitochondrial tricarboxylic acid transmembrane transport;GO:0035674 tricarboxylic acid transmembrane transport		Predicted intracellular proteins; Transporters:Electrochemical Potential-driven transporters; Potential drug targets; Disease related genes				(M5891)HALLMARK HYPOXIA; (M5905)HALLMARK ADIPOGENESIS	1.0	0.0	0.0	0.0	0.0	0.0	0.0	0.0	0.0	0.0	0.0	0.0	0.0	0.0	0.0	1.0	0.0	0.0	0.0	0.0
RHBDL1	9028	symbol	H. sapiens	9028	H. sapiens	RHBDL1	rhomboid like 1	GO:0006508 proteolysis;GO:0019538 protein metabolic process;GO:0007165 signal transduction		Peptidases:Serine-type peptidases; ENZYME proteins:Hydrolases; Enzymes	Nucleoplasm (Approved)				0.0	0.0	0.0	0.0	0.0	0.0	0.0	0.0	0.0	0.0	0.0	0.0	0.0	0.0	0.0	0.0	0.0	0.0	0.0	0.0
PLXNB2	23654	symbol	H. sapiens	23654	H. sapiens	PLXNB2	plexin B2	GO:1902287 semaphorin-plexin signaling pathway involved in axon guidance;GO:1902285 semaphorin-plexin signaling pathway involved in neuron projection guidance;GO:1904861 excitatory synapse assembly		Predicted intracellular proteins			(M5880)NABA ECM AFFILIATED; (M5885)NABA MATRISOME ASSOCIATED; (M5889)NABA MATRISOME	(M5909)HALLMARK MYOGENESIS; (M5939)HALLMARK P53 PATHWAY	0.0	0.0	0.0	0.0	0.0	0.0	1.0	0.0	1.0	0.0	0.0	0.0	1.0	0.0	0.0	0.0	0.0	0.0	0.0	0.0
VARS	7407	gene_synonym	H. sapiens	7407	H. sapiens	VARS1	valyl-tRNA synthetase 1	GO:0006438 valyl-tRNA aminoacylation;GO:0106074 aminoacyl-tRNA metabolism involved in translational fidelity;GO:0006450 regulation of translational fidelity		Predicted intracellular proteins; Enzymes; ENZYME proteins:Ligase	Cytosol (Enhanced)	Valine			0.0	1.0	0.0	0.0	0.0	0.0	1.0	0.0	0.0	0.0	0.0	0.0	0.0	0.0	0.0	0.0	0.0	0.0	0.0	0.0
TCEB2	6923	gene_synonym	H. sapiens	6923	H. sapiens	ELOB	elongin B	GO:0006368 transcription elongation from RNA polymerase II promoter;GO:0032436 positive regulation of proteasomal ubiquitin-dependent protein catabolic process;GO:0006354 DNA-templated transcription, elongation		Predicted intracellular proteins			(M180)PID HIF1A PATHWAY; (M44)PID HIF2PATHWAY		0.0	0.0	0.0	0.0	0.0	0.0	0.0	0.0	0.0	0.0	0.0	0.0	0.0	0.0	0.0	0.0	1.0	0.0	0.0	0.0
NAT10	55226	symbol	H. sapiens	55226	H. sapiens	NAT10	N-acetyltransferase 10	GO:0051391 tRNA acetylation;GO:1990884 RNA acetylation;GO:1904812 rRNA acetylation involved in maturation of SSU-rRNA		Predicted intracellular proteins	Nucleoli (Enhanced); Additional: Midbody				0.0	1.0	0.0	0.0	1.0	0.0	1.0	0.0	0.0	0.0	0.0	0.0	0.0	0.0	0.0	0.0	0.0	0.0	0.0	0.0
PRR5	55615	symbol	H. sapiens	55615	H. sapiens	PRR5	proline rich 5	GO:0038203 TORC2 signaling;GO:0014068 positive regulation of phosphatidylinositol 3-kinase signaling;GO:0014066 regulation of phosphatidylinositol 3-kinase signaling		Predicted intracellular proteins			(M121)PID MTOR 4PATHWAY		0.0	0.0	0.0	0.0	0.0	0.0	0.0	0.0	0.0	0.0	0.0	0.0	0.0	1.0	0.0	0.0	0.0	0.0	0.0	0.0
CDC42EP4	23580	symbol	H. sapiens	23580	H. sapiens	CDC42EP4	CDC42 effector protein 4	GO:0031274 positive regulation of pseudopodium assembly;GO:0031272 regulation of pseudopodium assembly;GO:0031269 pseudopodium assembly		Predicted intracellular proteins	Actin filaments;Microtubules (Supported); Additional: Plasma membrane			(M5893)HALLMARK MITOTIC SPINDLE	0.0	0.0	0.0	0.0	0.0	0.0	0.0	0.0	1.0	1.0	0.0	0.0	0.0	0.0	0.0	0.0	0.0	0.0	0.0	0.0
HPS1	3257	symbol	H. sapiens	3257	H. sapiens	HPS1	HPS1 biogenesis of lysosomal organelles complex 3 subunit 1	GO:1903232 melanosome assembly;GO:0032438 melanosome organization;GO:0048753 pigment granule organization		Predicted intracellular proteins; Disease related genes					0.0	0.0	0.0	0.0	0.0	0.0	0.0	0.0	0.0	0.0	0.0	0.0	0.0	0.0	0.0	0.0	0.0	0.0	0.0	0.0
C1QBP	708	symbol	H. sapiens	708	H. sapiens	C1QBP	complement C1q binding protein	GO:0039534 negative regulation of MDA-5 signaling pathway;GO:0042256 mature ribosome assembly;GO:1901165 positive regulation of trophoblast cell migration		Cancer-related genes:Candidate cancer biomarkers; Transporters; Predicted intracellular proteins; Disease related genes; Potential drug targets	Plasma membrane (Approved); Additional: Mitochondria	Hyaluronic acid; Copper		(M5926)HALLMARK MYC TARGETS V1	0.0	1.0	1.0	0.0	1.0	0.0	1.0	0.0	1.0	1.0	1.0	0.0	0.0	0.0	1.0	0.0	0.0	0.0	0.0	0.0
CABIN1	23523	symbol	H. sapiens	23523	H. sapiens	CABIN1	calcineurin binding protein 1	GO:0006336 DNA replication-independent nucleosome assembly;GO:0034724 DNA replication-independent nucleosome organization;GO:0006334 nucleosome assembly		Predicted intracellular proteins	Cytosol;Nucleoplasm (Supported)		(M235)PID TCR CALCIUM PATHWAY; (M113)PID NFAT 3PATHWAY		0.0	0.0	0.0	0.0	0.0	0.0	0.0	0.0	0.0	0.0	0.0	0.0	0.0	0.0	0.0	0.0	0.0	0.0	0.0	0.0
DQ596809						None	None	None	None	None	None	None	None	None	nan	nan	nan	nan	nan	nan	nan	nan	nan	nan	nan	nan	nan	nan	nan	nan	nan	nan	nan	nan
GARNL4	23108	gene_synonym	H. sapiens	23108	H. sapiens	RAP1GAP2	RAP1 GTPase activating protein 2	GO:0090630 activation of GTPase activity;GO:0008361 regulation of cell size;GO:0043547 positive regulation of GTPase activity		Predicted intracellular proteins	Cytosol;Nuclear membrane (Supported)				0.0	0.0	0.0	0.0	0.0	0.0	0.0	0.0	0.0	0.0	0.0	0.0	0.0	0.0	0.0	0.0	0.0	0.0	0.0	0.0
GRAMD4	23151	symbol	H. sapiens	23151	H. sapiens	GRAMD4	GRAM domain containing 4	GO:0034164 negative regulation of toll-like receptor 9 signaling pathway;GO:0034163 regulation of toll-like receptor 9 signaling pathway;GO:0034162 toll-like receptor 9 signaling pathway		Predicted intracellular proteins			(M19)PID P73PATHWAY		0.0	0.0	0.0	0.0	0.0	0.0	0.0	0.0	0.0	0.0	0.0	0.0	0.0	0.0	0.0	0.0	0.0	0.0	0.0	0.0
CRIPAK	103691737	symbol	R. norvegicus			None	None	None	None	None	None	None	None	None	nan	nan	nan	nan	nan	nan	nan	nan	nan	nan	nan	nan	nan	nan	nan	nan	nan	nan	nan	nan
SLC20A2	6575	symbol	H. sapiens	6575	H. sapiens	SLC20A2	solute carrier family 20 member 2	GO:0035435 phosphate ion transmembrane transport;GO:0006817 phosphate ion transport;GO:0098661 inorganic anion transmembrane transport		Transporters:Electrochemical Potential-driven transporters; Potential drug targets; Disease related genes					0.0	0.0	0.0	0.0	0.0	0.0	0.0	0.0	0.0	0.0	0.0	0.0	0.0	0.0	0.0	0.0	0.0	0.0	0.0	0.0
RRS1	23212	symbol	H. sapiens	23212	H. sapiens	RRS1	ribosome biogenesis regulator 1 homolog	GO:0000055 ribosomal large subunit export from nucleus;GO:0000447 endonucleolytic cleavage in ITS1 to separate SSU-rRNA from 5.8S rRNA and LSU-rRNA from tricistronic rRNA transcript (SSU-rRNA, 5.8S rRNA, LSU-rRNA);GO:0000054 ribosomal subunit export from nucleus		Predicted intracellular proteins	Nucleoli (Supported)				0.0	1.0	0.0	0.0	1.0	0.0	0.0	1.0	0.0	0.0	0.0	0.0	0.0	0.0	0.0	0.0	0.0	0.0	0.0	0.0
GABRB1	2560	symbol	H. sapiens	2560	H. sapiens	GABRB1	gamma-aminobutyric acid type A receptor subunit beta1	GO:0071420 cellular response to histamine;GO:0034776 response to histamine;GO:0007214 gamma-aminobutyric acid signaling pathway		Predicted intracellular proteins; FDA approved drug targets:Small molecule drugs; Disease related genes		Lindane; Ethanol; gamma-Hydroxybutyric acid; Fludiazepam			0.0	0.0	0.0	1.0	0.0	0.0	0.0	0.0	0.0	0.0	0.0	0.0	0.0	0.0	0.0	0.0	0.0	0.0	0.0	1.0
RAB11FIP4	84440	symbol	H. sapiens	84440	H. sapiens	RAB11FIP4	RAB11 family interacting protein 4	GO:0032456 endocytic recycling;GO:0032465 regulation of cytokinesis;GO:0098876 vesicle-mediated transport to the plasma membrane		Predicted intracellular proteins					0.0	0.0	0.0	0.0	0.0	0.0	0.0	0.0	0.0	1.0	0.0	0.0	1.0	0.0	0.0	0.0	0.0	0.0	0.0	0.0
C8orf82	414919	symbol	H. sapiens	414919	H. sapiens	C8orf82	chromosome 8 open reading frame 82			Predicted intracellular proteins	Nucleoplasm (Approved)				0.0	0.0	0.0	0.0	0.0	0.0	0.0	0.0	0.0	0.0	0.0	0.0	0.0	0.0	0.0	0.0	0.0	0.0	0.0	0.0
MCAT	27349	symbol	H. sapiens	27349	H. sapiens	MCAT	malonyl-CoA-acyl carrier protein transacylase	GO:0006635 fatty acid beta-oxidation;GO:0009062 fatty acid catabolic process;GO:0019395 fatty acid oxidation		ENZYME proteins:Transferases; Predicted intracellular proteins; Enzymes	Mitochondria (Supported)	3,6,9,12,15-PENTAOXAHEPTADECAN-1-OL			0.0	0.0	0.0	0.0	0.0	0.0	0.0	0.0	0.0	0.0	0.0	0.0	0.0	0.0	0.0	1.0	0.0	0.0	0.0	0.0
EXOSC4	54512	symbol	H. sapiens	54512	H. sapiens	EXOSC4	exosome component 4	GO:0071051 polyadenylation-dependent snoRNA 3'-end processing;GO:0034475 U4 snRNA 3'-end processing;GO:0034427 nuclear-transcribed mRNA catabolic process, exonucleolytic, 3'-5'		Predicted intracellular proteins	Cytosol;Nucleoplasm;Vesicles (Approved)			(M5922)HALLMARK UNFOLDED PROTEIN RESPONSE	0.0	1.0	1.0	0.0	0.0	0.0	0.0	0.0	0.0	0.0	0.0	1.0	0.0	0.0	1.0	0.0	0.0	0.0	0.0	0.0
PFKL	5211	symbol	H. sapiens	5211	H. sapiens	PFKL	phosphofructokinase, liver type	GO:0030388 fructose 1,6-bisphosphate metabolic process;GO:0006735 NADH regeneration;GO:0061621 canonical glycolysis		ENZYME proteins:Transferases; Predicted intracellular proteins; Enzymes	Mitochondria;Nucleoli (Uncertain)		(M255)PID HIF1 TFPATHWAY	(M5891)HALLMARK HYPOXIA; (M5905)HALLMARK ADIPOGENESIS; (M5924)HALLMARK MTORC1 SIGNALING	0.0	0.0	0.0	0.0	0.0	1.0	0.0	0.0	0.0	0.0	0.0	0.0	0.0	1.0	0.0	0.0	0.0	0.0	0.0	0.0
TRABD	80305	symbol	H. sapiens	80305	H. sapiens	TRABD	TraB domain containing				Mitochondria;Nucleoplasm (Approved)				0.0	0.0	0.0	0.0	0.0	0.0	0.0	0.0	0.0	0.0	0.0	0.0	0.0	0.0	0.0	0.0	0.0	0.0	0.0	0.0
PCGF2	7703	symbol	H. sapiens	7703	H. sapiens	PCGF2	polycomb group ring finger 2	GO:0036353 histone H2A-K119 monoubiquitination;GO:0035518 histone H2A monoubiquitination;GO:0033522 histone H2A ubiquitination		Predicted intracellular proteins	Nucleoplasm (Supported)				0.0	0.0	0.0	0.0	0.0	0.0	0.0	0.0	0.0	0.0	0.0	0.0	1.0	0.0	0.0	0.0	0.0	0.0	1.0	0.0
CYC1	1537	symbol	H. sapiens	1537	H. sapiens	CYC1	cytochrome c1	GO:0006122 mitochondrial electron transport, ubiquinol to cytochrome c;GO:0033762 response to glucagon;GO:0019646 aerobic electron transport chain		Disease related genes	Mitochondria (Approved); Additional: Cytosol;Nuclear bodies;Nucleoplasm	2-Hexyloxy-6-Hydroxymethyl-Tetrahydro-Pyran-3,4,5-Triol; 6-Hydroxy-5-undecyl-4,7-benzothiazoledione; Azoxystrobin; 5-Heptyl-6-hydroxy-1,3-benzothiazole-4,7-dione; (5S)-3-ANILINO-5-(2,4-DIFLUOROPHENYL)-5-METHYL-1,3-OXAZOLIDINE-2,4-DIONE; (S)-famoxadone; METHYL (2Z)-3-METHOXY-2-{2-[(E)-2-PHENYLVINYL]PHENYL}ACRYLATE; 2-Nonyl-4-quinolinol 1-oxide; Ubiquinone Q2		(M5905)HALLMARK ADIPOGENESIS; (M5926)HALLMARK MYC TARGETS V1; (M5936)HALLMARK OXIDATIVE PHOSPHORYLATION	0.0	0.0	0.0	0.0	0.0	1.0	0.0	0.0	0.0	0.0	0.0	0.0	0.0	0.0	0.0	0.0	0.0	0.0	0.0	0.0
UQCRC1	7384	symbol	H. sapiens	7384	H. sapiens	UQCRC1	ubiquinol-cytochrome c reductase core protein 1	GO:0006122 mitochondrial electron transport, ubiquinol to cytochrome c;GO:0014823 response to activity;GO:0019646 aerobic electron transport chain		Predicted intracellular proteins; Enzymes; Peptidases:Metallopeptidases	Mitochondria (Supported)	2-Hexyloxy-6-Hydroxymethyl-Tetrahydro-Pyran-3,4,5-Triol; Myxothiazol; 6-Hydroxy-5-undecyl-4,7-benzothiazoledione; Azoxystrobin; (5S)-3-ANILINO-5-(2,4-DIFLUOROPHENYL)-5-METHYL-1,3-OXAZOLIDINE-2,4-DIONE; (S)-famoxadone; METHYL (2Z)-3-METHOXY-2-{2-[(E)-2-PHENYLVINYL]PHENYL}ACRYLATE; 2-Nonyl-4-quinolinol 1-oxide; Ubiquinone Q2		(M5905)HALLMARK ADIPOGENESIS; (M5936)HALLMARK OXIDATIVE PHOSPHORYLATION	0.0	0.0	0.0	0.0	0.0	1.0	0.0	0.0	0.0	0.0	0.0	0.0	0.0	0.0	0.0	0.0	0.0	0.0	0.0	0.0
GTF3C5	9328	symbol	H. sapiens	9328	H. sapiens	GTF3C5	general transcription factor IIIC subunit 5	GO:0042791 5S class rRNA transcription by RNA polymerase III;GO:0042797 tRNA transcription by RNA polymerase III;GO:0006384 transcription initiation from RNA polymerase III promoter		Predicted intracellular proteins	Nucleoplasm (Enhanced)			(M5898)HALLMARK DNA REPAIR; (M5956)HALLMARK KRAS SIGNALING DN	0.0	0.0	0.0	0.0	0.0	0.0	0.0	0.0	0.0	0.0	0.0	0.0	0.0	0.0	0.0	0.0	0.0	0.0	0.0	0.0
CAMK2G	818	symbol	H. sapiens	818	H. sapiens	CAMK2G	calcium/calmodulin dependent protein kinase II gamma	GO:0014733 regulation of skeletal muscle adaptation;GO:0043501 skeletal muscle adaptation;GO:0014888 striated muscle adaptation	CAMK Ser/Thr protein kinase family	ENZYME proteins:Transferases; Kinases:CAMK Ser/Thr protein kinases; Enzymes; Predicted intracellular proteins	Plasma membrane (Approved); Additional: Cell Junctions;Cytosol	Bosutinib; 1-tert-butyl-3-(3-methylbenzyl)-1H-pyrazolo[3,4-d]pyrimidin-4-amine; Fostamatinib	(M16518)ST WNT CA2 CYCLIC GMP PATHWAY; (M266)PID NCADHERIN PATHWAY; (M161)PID IFNG PATHWAY		1.0	0.0	0.0	0.0	0.0	0.0	0.0	0.0	1.0	0.0	0.0	0.0	0.0	0.0	0.0	0.0	0.0	0.0	0.0	0.0
SCRIB	23513	symbol	H. sapiens	23513	H. sapiens	SCRIB	scribble planar cell polarity protein	GO:0098968 neurotransmitter receptor transport postsynaptic membrane to endosome;GO:0021747 cochlear nucleus development;GO:0016080 synaptic vesicle targeting		Predicted intracellular proteins; Disease related genes	Cell Junctions;Plasma membrane (Enhanced); Additional: Nucleoplasm;Rods & Rings				0.0	0.0	0.0	0.0	0.0	0.0	0.0	1.0	1.0	1.0	0.0	0.0	1.0	0.0	0.0	0.0	0.0	0.0	0.0	0.0
TBCD	6904	symbol	H. sapiens	6904	H. sapiens	TBCD	tubulin folding cofactor D	GO:0007023 post-chaperonin tubulin folding pathway;GO:0007021 tubulin complex assembly;GO:0034333 adherens junction assembly		Predicted intracellular proteins; Disease related genes				(M5893)HALLMARK MITOTIC SPINDLE	0.0	0.0	0.0	0.0	0.0	0.0	0.0	0.0	1.0	0.0	0.0	0.0	0.0	0.0	0.0	0.0	0.0	0.0	0.0	0.0
TRAPPC9	83696	symbol	H. sapiens	83696	H. sapiens	TRAPPC9	trafficking protein particle complex subunit 9	GO:0021987 cerebral cortex development;GO:0051092 positive regulation of NF-kappaB transcription factor activity;GO:0021543 pallium development		Predicted intracellular proteins; Disease related genes	Golgi apparatus;Nucleoplasm;Vesicles (Approved)				0.0	0.0	0.0	0.0	0.0	0.0	0.0	0.0	0.0	0.0	0.0	0.0	0.0	0.0	0.0	0.0	0.0	0.0	0.0	0.0
LRRC14	9684	symbol	H. sapiens	9684	H. sapiens	LRRC14	leucine rich repeat containing 14	GO:0034122 negative regulation of toll-like receptor signaling pathway;GO:0034121 regulation of toll-like receptor signaling pathway;GO:0032088 negative regulation of NF-kappaB transcription factor activity		Predicted intracellular proteins	Cytosol;Nucleoplasm (Approved)				0.0	0.0	0.0	0.0	0.0	0.0	0.0	0.0	0.0	0.0	0.0	0.0	0.0	0.0	0.0	0.0	0.0	0.0	0.0	0.0
ERAL1	26284	symbol	H. sapiens	26284	H. sapiens	ERAL1	Era like 12S mitochondrial rRNA chaperone 1	GO:0000028 ribosomal small subunit assembly;GO:0042255 ribosome assembly;GO:0042274 ribosomal small subunit biogenesis		Predicted intracellular proteins; Disease related genes	Mitochondria (Enhanced); Additional: Cytosol				0.0	1.0	0.0	0.0	1.0	0.0	0.0	0.0	0.0	0.0	0.0	0.0	0.0	0.0	0.0	0.0	0.0	0.0	0.0	0.0
HSF1	3297	symbol	H. sapiens	3297	H. sapiens	HSF1	heat shock transcription factor 1	GO:0061408 positive regulation of transcription from RNA polymerase II promoter in response to heat stress;GO:1904843 cellular response to nitroglycerin;GO:0072737 response to diamide		Cancer-related genes:Candidate cancer biomarkers; Predicted intracellular proteins; Transcription factors:Helix-turn-helix domains	Nucleoplasm (Supported); Additional: Cytosol	Bimoclomol	(M19)PID P73PATHWAY		0.0	0.0	1.0	0.0	0.0	0.0	0.0	1.0	0.0	0.0	0.0	1.0	0.0	0.0	0.0	0.0	0.0	0.0	1.0	1.0
ZNF16	7564	symbol	H. sapiens	7564	H. sapiens	ZNF16	zinc finger protein 16	GO:0072706 response to sodium dodecyl sulfate;GO:0072707 cellular response to sodium dodecyl sulfate;GO:1902075 cellular response to salt		Transcription factors:Zinc-coordinating DNA-binding domains; Predicted intracellular proteins	Nucleoli (Supported); Additional: Nucleoplasm				0.0	0.0	0.0	0.0	0.0	0.0	0.0	0.0	0.0	0.0	0.0	0.0	1.0	0.0	0.0	0.0	0.0	0.0	0.0	0.0
C9orf75	286262	gene_synonym	H. sapiens	286262	H. sapiens	TPRN	taperin	GO:0120045 stereocilium maintenance;GO:0060088 auditory receptor cell stereocilium organization;GO:0002093 auditory receptor cell morphogenesis		Predicted intracellular proteins; Disease related genes	Plasma membrane (Approved)				0.0	0.0	0.0	0.0	0.0	0.0	0.0	0.0	1.0	0.0	0.0	0.0	1.0	0.0	0.0	0.0	0.0	0.0	0.0	0.0
DGCR8	54487	symbol	H. sapiens	54487	H. sapiens	DGCR8	DGCR8 microprocessor complex subunit	GO:0031053 primary miRNA processing;GO:0035196 production of miRNAs involved in gene silencing by miRNA;GO:0031050 dsRNA processing		Predicted intracellular proteins	Nucleoplasm (Supported); Additional: Cytosol;Nuclear bodies		(M145)PID P53 DOWNSTREAM PATHWAY	(M5898)HALLMARK DNA REPAIR	1.0	1.0	0.0	0.0	0.0	0.0	0.0	0.0	0.0	0.0	0.0	0.0	0.0	0.0	0.0	0.0	0.0	0.0	0.0	0.0
PRPF8	10594	symbol	H. sapiens	10594	H. sapiens	PRPF8	pre-mRNA processing factor 8	GO:0000244 spliceosomal tri-snRNP complex assembly;GO:0000387 spliceosomal snRNP assembly;GO:0071222 cellular response to lipopolysaccharide		Cancer-related genes:Mutational cancer driver genes; Disease related genes; Predicted intracellular proteins	Nucleoplasm (Enhanced)				0.0	1.0	1.0	0.0	0.0	0.0	0.0	0.0	0.0	0.0	0.0	0.0	0.0	0.0	0.0	0.0	0.0	0.0	0.0	0.0
TRAP1	10131	symbol	H. sapiens	10131	H. sapiens	TRAP1	TNF receptor associated protein 1	GO:0009386 translational attenuation;GO:1903750 regulation of intrinsic apoptotic signaling pathway in response to hydrogen peroxide;GO:1903751 negative regulation of intrinsic apoptotic signaling pathway in response to hydrogen peroxide		Predicted intracellular proteins	Mitochondria (Enhanced)				0.0	0.0	0.0	0.0	0.0	1.0	1.0	0.0	0.0	0.0	0.0	0.0	0.0	0.0	0.0	0.0	0.0	0.0	1.0	0.0
MAPK15	225689	symbol	H. sapiens	225689	H. sapiens	MAPK15	mitogen-activated protein kinase 15	GO:1902104 positive regulation of metaphase/anaphase transition of meiotic cell cycle;GO:1905134 positive regulation of meiotic chromosome separation;GO:1905186 regulation of metaphase/anaphase transition of meiosis I	CMGC Ser/Thr protein kinase family	ENZYME proteins:Transferases; Predicted intracellular proteins; Kinases:CMGC Ser/Thr protein kinases; Enzymes	Cytosol;Nucleoplasm (Approved); Additional: Cell Junctions	Fostamatinib			0.0	0.0	0.0	0.0	0.0	0.0	0.0	0.0	1.0	0.0	0.0	0.0	0.0	0.0	0.0	0.0	0.0	0.0	0.0	0.0
EXOC3	11336	symbol	H. sapiens	11336	H. sapiens	EXOC3	exocyst complex component 3	GO:0051601 exocyst localization;GO:0034629 cellular protein-containing complex localization;GO:0031503 protein-containing complex localization		Transporters:Transporter channels and pores; Predicted intracellular proteins	Mitochondria;Nucleoplasm (Approved)		(M232)PID ECADHERIN STABILIZATION PATHWAY; (M16)PID INSULIN PATHWAY; (M67)PID ARF6 TRAFFICKING PATHWAY		0.0	0.0	0.0	0.0	0.0	0.0	0.0	1.0	0.0	0.0	0.0	0.0	0.0	0.0	0.0	0.0	0.0	0.0	0.0	0.0
NASP	4678	symbol	H. sapiens	4678	H. sapiens	NASP	nuclear autoantigenic sperm protein	GO:0034080 CENP-A containing nucleosome assembly;GO:0061641 CENP-A containing chromatin organization;GO:0031055 chromatin remodeling at centromere		Predicted intracellular proteins	Nucleoplasm (Enhanced)			(M5901)HALLMARK G2M CHECKPOINT; (M5925)HALLMARK E2F TARGETS; (M5937)HALLMARK GLYCOLYSIS	0.0	0.0	0.0	0.0	0.0	0.0	0.0	0.0	0.0	0.0	0.0	0.0	0.0	0.0	0.0	0.0	0.0	0.0	0.0	1.0
C4orf14	84273	gene_synonym	H. sapiens	84273	H. sapiens	NOA1	nitric oxide associated 1	GO:0043457 regulation of cellular respiration;GO:0032543 mitochondrial translation;GO:0140053 mitochondrial gene expression		Predicted intracellular proteins	Mitochondria (Supported)				0.0	0.0	0.0	0.0	0.0	1.0	1.0	0.0	0.0	0.0	1.0	0.0	0.0	0.0	0.0	0.0	0.0	0.0	0.0	0.0
ACAA1	30	symbol	H. sapiens	30	H. sapiens	ACAA1	acetyl-CoA acyltransferase 1	GO:0010124 phenylacetate catabolic process;GO:0036109 alpha-linolenic acid metabolic process;GO:0042178 xenobiotic catabolic process		ENZYME proteins:Transferases; Predicted intracellular proteins; FDA approved drug targets:Small molecule drugs; Enzymes	Peroxisomes (Supported)	Trimetazidine		(M5949)HALLMARK PEROXISOME; (M5935)HALLMARK FATTY ACID METABOLISM; (M5941)HALLMARK UV RESPONSE UP	0.0	0.0	0.0	0.0	0.0	0.0	0.0	0.0	0.0	0.0	0.0	0.0	0.0	0.0	0.0	1.0	0.0	0.0	0.0	0.0
MTA1	9112	symbol	H. sapiens	9112	H. sapiens	MTA1	metastasis associated 1	GO:1902499 positive regulation of protein autoubiquitination;GO:1902498 regulation of protein autoubiquitination;GO:0045475 locomotor rhythm		Cancer-related genes:Candidate cancer biomarkers; Transcription factors:Zinc-coordinating DNA-binding domains; Predicted intracellular proteins; Transcription factors:Helix-turn-helix domains	Nucleoplasm (Enhanced); Additional: Cytosol		(M200)PID ERA GENOMIC PATHWAY; (M66)PID MYC ACTIV PATHWAY	(M5942)HALLMARK UV RESPONSE DN	0.0	0.0	0.0	1.0	0.0	0.0	0.0	0.0	0.0	0.0	0.0	0.0	0.0	1.0	0.0	0.0	0.0	0.0	0.0	0.0
C10orf2	56652	gene_synonym	H. sapiens	56652	H. sapiens	TWNK	twinkle mtDNA helicase	GO:0034214 protein hexamerization;GO:0006264 mitochondrial DNA replication;GO:0006268 DNA unwinding involved in DNA replication		Predicted intracellular proteins; ENZYME proteins:Hydrolases; Enzymes; Disease related genes; Potential drug targets					0.0	0.0	0.0	0.0	0.0	0.0	0.0	0.0	0.0	0.0	1.0	0.0	0.0	0.0	0.0	0.0	0.0	1.0	0.0	0.0
FLII	2314	symbol	H. sapiens	2314	H. sapiens	FLII	FLII actin remodeling protein	GO:0051014 actin filament severing;GO:0051016 barbed-end actin filament capping;GO:0051693 actin filament capping		Predicted intracellular proteins	Centriolar satellite;Cytosol;Nucleoplasm (Enhanced)			(M5909)HALLMARK MYOGENESIS	0.0	0.0	0.0	0.0	0.0	0.0	0.0	0.0	0.0	0.0	0.0	0.0	0.0	0.0	0.0	0.0	0.0	0.0	0.0	0.0
TOP3B	8940	symbol	H. sapiens	8940	H. sapiens	TOP3B	DNA topoisomerase III beta	GO:0006265 DNA topological change;GO:0071103 DNA conformation change;GO:0007059 chromosome segregation		Predicted intracellular proteins; ENZYME proteins:Isomerase; Enzymes	Nucleoplasm (Approved)				0.0	0.0	0.0	0.0	0.0	0.0	0.0	0.0	0.0	0.0	0.0	0.0	0.0	0.0	0.0	0.0	0.0	0.0	0.0	0.0
SNRNP70	6625	symbol	H. sapiens	6625	H. sapiens	SNRNP70	small nuclear ribonucleoprotein U1 subunit 70	GO:1904715 negative regulation of chaperone-mediated autophagy;GO:0061083 regulation of protein refolding;GO:0061084 negative regulation of protein refolding		Predicted intracellular proteins	Nucleoplasm (Enhanced)				0.0	1.0	1.0	0.0	0.0	0.0	0.0	0.0	0.0	0.0	0.0	0.0	0.0	0.0	0.0	0.0	0.0	0.0	0.0	0.0
ZC3H3	23144	symbol	H. sapiens	23144	H. sapiens	ZC3H3	zinc finger CCCH-type containing 3	GO:0032927 positive regulation of activin receptor signaling pathway;GO:1900363 regulation of mRNA polyadenylation;GO:0032925 regulation of activin receptor signaling pathway		Predicted intracellular proteins	Nucleoplasm (Approved)				0.0	0.0	1.0	0.0	0.0	0.0	0.0	1.0	0.0	0.0	0.0	1.0	0.0	0.0	0.0	0.0	0.0	0.0	0.0	0.0
CCDC51	79714	symbol	H. sapiens	79714	H. sapiens	CCDC51	coiled-coil domain containing 51	GO:0071805 potassium ion transmembrane transport;GO:0006813 potassium ion transport;GO:0098662 inorganic cation transmembrane transport		Predicted intracellular proteins	Mitochondria;Nucleoplasm (Supported); Additional: Centrosome	Sevoflurane			0.0	0.0	0.0	0.0	0.0	0.0	0.0	0.0	0.0	0.0	0.0	0.0	0.0	0.0	0.0	0.0	0.0	0.0	0.0	0.0
MRM1	79922	symbol	H. sapiens	79922	H. sapiens	MRM1	mitochondrial rRNA methyltransferase 1	GO:0000451 rRNA 2'-O-methylation;GO:0031167 rRNA methylation;GO:0000154 rRNA modification		Predicted intracellular proteins	Mitochondria (Supported)				0.0	1.0	0.0	0.0	0.0	0.0	0.0	0.0	0.0	0.0	0.0	0.0	0.0	0.0	0.0	0.0	0.0	0.0	0.0	0.0
UBXN11	91544	symbol	H. sapiens	91544	H. sapiens	UBXN11	UBX domain protein 11	GO:0043161 proteasome-mediated ubiquitin-dependent protein catabolic process;GO:0010498 proteasomal protein catabolic process;GO:0006511 ubiquitin-dependent protein catabolic process		Predicted intracellular proteins	Cytosol;Nucleoli (Approved)				0.0	0.0	0.0	0.0	0.0	0.0	0.0	0.0	0.0	1.0	0.0	0.0	0.0	0.0	0.0	0.0	0.0	0.0	0.0	0.0
SNORD25	9303	symbol	H. sapiens	9303	H. sapiens	SNORD25	small nucleolar RNA, C/D box 25								0.0	0.0	0.0	0.0	0.0	0.0	0.0	0.0	0.0	0.0	0.0	0.0	0.0	0.0	0.0	0.0	0.0	0.0	0.0	0.0
MAF1	84232	symbol	H. sapiens	84232	H. sapiens	MAF1	MAF1 homolog, negative regulator of RNA polymerase III	GO:0016480 negative regulation of transcription by RNA polymerase III;GO:0016479 negative regulation of transcription by RNA polymerase I;GO:0006359 regulation of transcription by RNA polymerase III		Predicted intracellular proteins	Nucleoplasm (Supported); Additional: Nucleoli;Vesicles				0.0	0.0	0.0	0.0	0.0	0.0	0.0	0.0	0.0	0.0	0.0	0.0	0.0	0.0	0.0	0.0	0.0	0.0	0.0	0.0
SAFB2	9667	symbol	H. sapiens	9667	H. sapiens	SAFB2	scaffold attachment factor B2	GO:0060008 Sertoli cell differentiation;GO:0060765 regulation of androgen receptor signaling pathway;GO:0030521 androgen receptor signaling pathway		Predicted intracellular proteins	Nucleoplasm (Supported); Additional: Nuclear bodies;Vesicles				0.0	0.0	1.0	0.0	0.0	0.0	0.0	0.0	0.0	0.0	0.0	0.0	0.0	0.0	0.0	0.0	0.0	0.0	0.0	0.0
SAMM50	25813	symbol	H. sapiens	25813	H. sapiens	SAMM50	SAMM50 sorting and assembly machinery component	GO:0007008 outer mitochondrial membrane organization;GO:0045040 protein insertion into mitochondrial outer membrane;GO:0042407 cristae formation		Transporters:Transporter channels and pores; Predicted intracellular proteins	Mitochondria (Supported)			(M5905)HALLMARK ADIPOGENESIS	0.0	0.0	0.0	0.0	0.0	0.0	0.0	0.0	0.0	1.0	0.0	0.0	0.0	0.0	0.0	0.0	0.0	1.0	0.0	0.0
ZBED4	9889	symbol	H. sapiens	9889	H. sapiens	ZBED4	zinc finger BED-type containing 4	GO:0045944 positive regulation of transcription by RNA polymerase II;GO:0045893 positive regulation of transcription, DNA-templated;GO:1903508 positive regulation of nucleic acid-templated transcription		Transcription factors:Zinc-coordinating DNA-binding domains; Predicted intracellular proteins	Nucleoplasm (Supported)				0.0	0.0	0.0	0.0	0.0	0.0	0.0	0.0	0.0	0.0	0.0	0.0	0.0	0.0	0.0	0.0	0.0	0.0	0.0	0.0
TRIM11	81559	symbol	H. sapiens	81559	H. sapiens	TRIM11	tripartite motif containing 11	GO:0046598 positive regulation of viral entry into host cell;GO:0075294 positive regulation by symbiont of entry into host;GO:1902187 negative regulation of viral release from host cell		ENZYME proteins:Transferases; Predicted intracellular proteins; Enzymes	Cytosol;Nucleoplasm (Enhanced)				0.0	0.0	0.0	0.0	0.0	0.0	0.0	0.0	0.0	0.0	0.0	0.0	0.0	0.0	1.0	0.0	0.0	0.0	0.0	0.0
RBM23	55147	symbol	H. sapiens	55147	H. sapiens	RBM23	RNA binding motif protein 23	GO:0048024 regulation of mRNA splicing, via spliceosome;GO:0050684 regulation of mRNA processing;GO:0043484 regulation of RNA splicing		Predicted intracellular proteins	Intermediate filaments (Approved); Additional: Nucleoplasm				0.0	0.0	1.0	0.0	0.0	0.0	0.0	0.0	0.0	0.0	0.0	0.0	0.0	0.0	0.0	0.0	0.0	0.0	0.0	0.0
KIAA1671	85379	symbol	H. sapiens	85379	H. sapiens	KIAA1671	KIAA1671			Predicted intracellular proteins	Microtubules (Approved)				0.0	0.0	0.0	0.0	0.0	0.0	0.0	0.0	0.0	0.0	0.0	0.0	0.0	0.0	0.0	0.0	0.0	0.0	0.0	0.0
ELAC2	60528	symbol	H. sapiens	60528	H. sapiens	ELAC2	elaC ribonuclease Z 2	GO:0072684 mitochondrial tRNA 3'-trailer cleavage, endonucleolytic;GO:0034414 tRNA 3'-trailer cleavage, endonucleolytic;GO:1905267 endonucleolytic cleavage involved in tRNA processing		Predicted intracellular proteins; ENZYME proteins:Hydrolases; Enzymes; Disease related genes; Potential drug targets	Nucleoplasm (Enhanced)				0.0	1.0	0.0	0.0	0.0	0.0	0.0	0.0	0.0	0.0	1.0	1.0	0.0	0.0	0.0	0.0	0.0	0.0	0.0	0.0
POLR1E	64425	symbol	H. sapiens	64425	H. sapiens	POLR1E	RNA polymerase I subunit E	GO:0006362 transcription elongation from RNA polymerase I promoter;GO:0001188 RNA polymerase I preinitiation complex assembly;GO:0006361 transcription initiation from RNA polymerase I promoter		Predicted intracellular proteins; RNA polymerase related proteins	Nucleoli fibrillar center;Nucleoplasm (Supported)				0.0	0.0	0.0	1.0	0.0	0.0	0.0	0.0	0.0	0.0	0.0	0.0	0.0	0.0	0.0	0.0	1.0	0.0	0.0	0.0
FLJ00132						None	None	None	None	None	None	None	None	None	nan	nan	nan	nan	nan	nan	nan	nan	nan	nan	nan	nan	nan	nan	nan	nan	nan	nan	nan	nan
RBM4B	83759	symbol	H. sapiens	83759	H. sapiens	RBM4B	RNA binding motif protein 4B	GO:0043153 entrainment of circadian clock by photoperiod;GO:0009648 photoperiodism;GO:0009649 entrainment of circadian clock		Predicted intracellular proteins	Nucleoplasm (Approved); Additional: Cytosol				0.0	0.0	1.0	1.0	0.0	0.0	1.0	0.0	0.0	0.0	0.0	0.0	0.0	0.0	0.0	0.0	0.0	0.0	0.0	0.0
C22orf39	128977	symbol	H. sapiens	128977	H. sapiens	C22orf39	chromosome 22 open reading frame 39			Predicted intracellular proteins	Endoplasmic reticulum (Approved)				1.0	0.0	0.0	0.0	0.0	0.0	0.0	0.0	0.0	0.0	0.0	0.0	0.0	0.0	0.0	0.0	0.0	0.0	0.0	0.0
ECSIT	51295	symbol	H. sapiens	51295	H. sapiens	ECSIT	ECSIT signaling integrator	GO:0061635 regulation of protein complex stability;GO:0051341 regulation of oxidoreductase activity;GO:0045087 innate immune response		Predicted intracellular proteins	Nucleoplasm (Supported); Additional: Cytosol			(M5923)HALLMARK PI3K AKT MTOR SIGNALING	0.0	0.0	0.0	0.0	0.0	1.0	0.0	0.0	0.0	0.0	0.0	0.0	0.0	0.0	0.0	0.0	0.0	0.0	0.0	0.0
NCOR1	9611	symbol	H. sapiens	9611	H. sapiens	NCOR1	nuclear receptor corepressor 1	GO:0045820 negative regulation of glycolytic process;GO:0045475 locomotor rhythm;GO:0060766 negative regulation of androgen receptor signaling pathway		Cancer-related genes:Mutated cancer genes; Cancer-related genes:Mutational cancer driver genes; Predicted intracellular proteins; Transcription factors:Helix-turn-helix domains	Nucleoplasm (Enhanced); Additional: Cytosol		(M13)PID ERBB4 PATHWAY; (M288)PID HES HEY PATHWAY; (M17)PID NOTCH PATHWAY		1.0	0.0	0.0	1.0	0.0	1.0	0.0	0.0	0.0	0.0	0.0	0.0	0.0	0.0	0.0	1.0	0.0	1.0	0.0	0.0
PGS1	9489	symbol	H. sapiens	9489	H. sapiens	PGS1	phosphatidylglycerophosphate synthase 1	GO:0032049 cardiolipin biosynthetic process;GO:0006655 phosphatidylglycerol biosynthetic process;GO:0032048 cardiolipin metabolic process		ENZYME proteins:Transferases; Predicted intracellular proteins; Enzymes				(M5951)HALLMARK SPERMATOGENESIS	0.0	0.0	0.0	0.0	0.0	0.0	0.0	0.0	0.0	0.0	0.0	0.0	0.0	0.0	0.0	1.0	0.0	0.0	0.0	0.0
C4orf8	8603	gene_synonym	H. sapiens	8603	H. sapiens	FAM193A	family with sequence similarity 193 member A			Predicted intracellular proteins	Cytosol;Plasma membrane (Approved)				0.0	0.0	0.0	0.0	0.0	0.0	0.0	0.0	0.0	0.0	0.0	0.0	0.0	0.0	0.0	0.0	0.0	0.0	0.0	0.0
GORASP1	64689	symbol	H. sapiens	64689	H. sapiens	GORASP1	golgi reassembly stacking protein 1	GO:0050774 negative regulation of dendrite morphogenesis;GO:0061951 establishment of protein localization to plasma membrane;GO:0006487 protein N-linked glycosylation		Predicted intracellular proteins	Golgi apparatus (Supported)		(M12705)SIG CD40PATHWAYMAP; (M129)PID PLK1 PATHWAY		0.0	0.0	0.0	0.0	0.0	0.0	0.0	0.0	1.0	1.0	0.0	0.0	0.0	0.0	0.0	0.0	0.0	0.0	0.0	0.0
GLI4	2738	symbol	H. sapiens	2738	H. sapiens	GLI4	GLI family zinc finger 4	GO:0006357 regulation of transcription by RNA polymerase II;GO:0006366 transcription by RNA polymerase II;GO:0006355 regulation of transcription, DNA-templated		Transcription factors:Zinc-coordinating DNA-binding domains; Predicted intracellular proteins	Cytokinetic bridge;Nucleoplasm (Approved)				0.0	0.0	0.0	0.0	0.0	0.0	0.0	0.0	0.0	0.0	0.0	0.0	0.0	0.0	0.0	0.0	0.0	0.0	0.0	0.0
MUSTN1	389125	symbol	H. sapiens	389125	H. sapiens	MUSTN1	musculoskeletal, embryonic nuclear protein 1	GO:1902730 positive regulation of proteoglycan biosynthetic process;GO:1902732 positive regulation of chondrocyte proliferation;GO:0032332 positive regulation of chondrocyte differentiation		Predicted intracellular proteins					0.0	0.0	0.0	0.0	0.0	0.0	0.0	0.0	0.0	0.0	0.0	0.0	1.0	0.0	0.0	0.0	0.0	0.0	0.0	0.0
X06409						None	None	None	None	None	None	None	None	None	nan	nan	nan	nan	nan	nan	nan	nan	nan	nan	nan	nan	nan	nan	nan	nan	nan	nan	nan	nan
RNF123	63891	symbol	H. sapiens	63891	H. sapiens	RNF123	ring finger protein 123	GO:0051603 proteolysis involved in cellular protein catabolic process;GO:0016567 protein ubiquitination;GO:0044257 cellular protein catabolic process		ENZYME proteins:Transferases; Predicted intracellular proteins; Enzymes	Cytosol (Approved)			(M5945)HALLMARK HEME METABOLISM	0.0	0.0	0.0	0.0	0.0	0.0	0.0	0.0	0.0	0.0	0.0	0.0	0.0	0.0	0.0	0.0	0.0	0.0	0.0	0.0
SNRPA	6626	symbol	H. sapiens	6626	H. sapiens	SNRPA	small nuclear ribonucleoprotein polypeptide A	GO:0000377 RNA splicing, via transesterification reactions with bulged adenosine as nucleophile;GO:0000398 mRNA splicing, via spliceosome;GO:0000375 RNA splicing, via transesterification reactions		Predicted intracellular proteins	Nucleoplasm (Supported)	Malonic acid		(M5926)HALLMARK MYC TARGETS V1	0.0	1.0	1.0	0.0	0.0	0.0	0.0	0.0	0.0	0.0	0.0	0.0	0.0	0.0	0.0	0.0	0.0	0.0	0.0	0.0
DGCR14	8220	gene_synonym	H. sapiens	8220	H. sapiens	ESS2	ess-2 splicing factor homolog	GO:0000377 RNA splicing, via transesterification reactions with bulged adenosine as nucleophile;GO:0000398 mRNA splicing, via spliceosome;GO:0000375 RNA splicing, via transesterification reactions		Predicted intracellular proteins	Nucleoplasm (Approved)				1.0	0.0	1.0	0.0	0.0	0.0	0.0	0.0	0.0	0.0	0.0	0.0	0.0	0.0	0.0	0.0	0.0	0.0	0.0	0.0
SP2	6668	symbol	H. sapiens	6668	H. sapiens	SP2	Sp2 transcription factor	GO:0035264 multicellular organism growth;GO:0048589 developmental growth;GO:0000122 negative regulation of transcription by RNA polymerase II		Transcription factors:Zinc-coordinating DNA-binding domains; Predicted intracellular proteins	Nucleoplasm (Supported); Additional: Vesicles				0.0	0.0	0.0	0.0	0.0	0.0	0.0	0.0	0.0	0.0	0.0	0.0	0.0	0.0	0.0	0.0	0.0	0.0	0.0	0.0
MYBBP1A	10514	symbol	H. sapiens	10514	H. sapiens	MYBBP1A	MYB binding protein 1a	GO:2000210 positive regulation of anoikis;GO:2000209 regulation of anoikis;GO:0043276 anoikis		Predicted intracellular proteins	Nucleoli (Supported); Additional: Vesicles			(M5928)HALLMARK MYC TARGETS V2; (M5906)HALLMARK ESTROGEN RESPONSE EARLY	0.0	1.0	0.0	1.0	0.0	1.0	0.0	0.0	0.0	0.0	0.0	0.0	0.0	0.0	0.0	0.0	0.0	0.0	0.0	0.0
FGFR2	2263	symbol	H. sapiens	2263	H. sapiens	FGFR2	fibroblast growth factor receptor 2	GO:0035602 fibroblast growth factor receptor signaling pathway involved in negative regulation of apoptotic process in bone marrow cell;GO:0035603 fibroblast growth factor receptor signaling pathway involved in hemopoiesis;GO:0035604 fibroblast growth factor receptor signaling pathway involved in positive regulation of cell proliferation in bone marrow	Tyr protein kinase family	Cancer-related genes:Candidate cancer biomarkers; ENZYME proteins:Transferases; Kinases:Tyr protein kinases; CD markers; RAS pathway related proteins; FDA approved drug targets:Biotech drugs; Cancer-related genes:Mutated cancer genes; Predicted intracellular proteins; Predicted secreted proteins; FDA approved drug targets:Small molecule drugs; Enzymes; Disease related genes; Cancer-related genes:…	Cell Junctions (Supported); Additional: Nucleoplasm;Vesicles	Palifermin; Thalidomide; Heparin; Sucrosofate; 3-[4-(1-formylpiperazin-4-yl)-benzylidenyl]-2-indolinone; 4-[4-(1-Amino-1-Methylethyl)Phenyl]-5-Chloro-N-[4-(2-Morpholin-4-Ylethyl)Phenyl]Pyrimidin-2-Amine; Regorafenib; Ponatinib; Lenvatinib; Nintedanib; Foreskin fibroblast (neonatal); Foreskin keratinocyte (neonatal); Fostamatinib; Erdafitinib; Pemigatinib; Selpercatinib	(M276)PID FGF PATHWAY		1.0	0.0	0.0	0.0	0.0	0.0	0.0	0.0	1.0	0.0	0.0	0.0	1.0	0.0	0.0	0.0	0.0	0.0	0.0	0.0
C8orf77	286103	gene_synonym	H. sapiens	286103	H. sapiens	ZNF252P-AS1	ZNF252P antisense RNA 1								0.0	0.0	0.0	0.0	0.0	0.0	0.0	0.0	0.0	0.0	0.0	0.0	0.0	0.0	0.0	0.0	0.0	0.0	0.0	0.0
UCN	7349	symbol	H. sapiens	7349	H. sapiens	UCN	urocortin	GO:0034199 activation of protein kinase A activity;GO:0051461 positive regulation of corticotropin secretion;GO:0035483 gastric emptying		Predicted secreted proteins	Endoplasmic reticulum (Approved)				0.0	0.0	0.0	0.0	0.0	1.0	1.0	0.0	0.0	0.0	0.0	0.0	0.0	1.0	0.0	0.0	0.0	0.0	0.0	0.0
MED9	55090	symbol	H. sapiens	55090	H. sapiens	MED9	mediator complex subunit 9	GO:0006357 regulation of transcription by RNA polymerase II;GO:0006366 transcription by RNA polymerase II;GO:0006355 regulation of transcription, DNA-templated		Predicted intracellular proteins	Nucleoplasm (Approved); Additional: Midbody				0.0	0.0	0.0	0.0	0.0	0.0	0.0	0.0	0.0	0.0	0.0	0.0	0.0	0.0	0.0	1.0	0.0	0.0	0.0	0.0
DDX42	11325	symbol	H. sapiens	11325	H. sapiens	DDX42	DEAD-box helicase 42	GO:0042981 regulation of apoptotic process;GO:0043067 regulation of programmed cell death;GO:0010941 regulation of cell death		Predicted intracellular proteins; ENZYME proteins:Hydrolases; Enzymes	Nuclear speckles (Enhanced)				0.0	1.0	1.0	0.0	0.0	0.0	0.0	0.0	0.0	0.0	0.0	0.0	0.0	0.0	0.0	0.0	0.0	0.0	0.0	0.0
POLDIP3	84271	symbol	H. sapiens	84271	H. sapiens	POLDIP3	DNA polymerase delta interacting protein 3	GO:0016973 poly(A)+ mRNA export from nucleus;GO:0006406 mRNA export from nucleus;GO:0071427 mRNA-containing ribonucleoprotein complex export from nucleus		Predicted intracellular proteins	Nuclear speckles (Enhanced); Additional: Cytoplasmic bodies		(M121)PID MTOR 4PATHWAY		0.0	1.0	1.0	0.0	0.0	0.0	1.0	1.0	0.0	0.0	0.0	0.0	0.0	1.0	0.0	0.0	0.0	0.0	0.0	0.0
RPL10L	140801	symbol	H. sapiens	140801	H. sapiens	RPL10L	ribosomal protein L10 like	GO:0000027 ribosomal large subunit assembly;GO:0042255 ribosome assembly;GO:0042273 ribosomal large subunit biogenesis		Predicted intracellular proteins; Ribosomal proteins	Cytosol;Endoplasmic reticulum (Approved)	(S)-3-phenyllactic acid; Anisomycin; Puromycin			0.0	1.0	0.0	0.0	1.0	0.0	1.0	0.0	0.0	0.0	0.0	0.0	0.0	0.0	0.0	0.0	0.0	0.0	0.0	0.0
SETD2	29072	symbol	H. sapiens	29072	H. sapiens	SETD2	SET domain containing 2, histone lysine methyltransferase	GO:0035441 cell migration involved in vasculogenesis;GO:0097676 histone H3-K36 dimethylation;GO:0010793 regulation of mRNA export from nucleus		ENZYME proteins:Transferases; Cancer-related genes:Mutated cancer genes; Predicted intracellular proteins; Enzymes; Disease related genes; Cancer-related genes:Mutational cancer driver genes; Potential drug targets	Nuclear speckles (Approved); Additional: Cytosol				0.0	0.0	0.0	0.0	0.0	0.0	0.0	1.0	0.0	0.0	0.0	0.0	1.0	0.0	1.0	0.0	1.0	0.0	0.0	0.0
ATPAF2	91647	symbol	H. sapiens	91647	H. sapiens	ATPAF2	ATP synthase mitochondrial F1 complex assembly factor 2	GO:0033615 mitochondrial proton-transporting ATP synthase complex assembly;GO:0043461 proton-transporting ATP synthase complex assembly;GO:0070071 proton-transporting two-sector ATPase complex assembly		Predicted intracellular proteins; Disease related genes	Cytosol (Enhanced)				0.0	0.0	0.0	0.0	0.0	0.0	0.0	0.0	0.0	0.0	0.0	0.0	0.0	0.0	0.0	0.0	0.0	0.0	0.0	0.0
GLRX5	51218	symbol	H. sapiens	51218	H. sapiens	GLRX5	glutaredoxin 5	GO:0106034 protein maturation by [2Fe-2S] cluster transfer;GO:0044571 [2Fe-2S] cluster assembly;GO:0106035 protein maturation by [4Fe-4S] cluster transfer		Predicted intracellular proteins; Disease related genes	Mitochondria (Supported)			(M5945)HALLMARK HEME METABOLISM	0.0	0.0	0.0	0.0	0.0	0.0	0.0	0.0	0.0	0.0	0.0	0.0	0.0	0.0	0.0	0.0	0.0	0.0	0.0	0.0
SPDYE7P	441251	symbol	H. sapiens	441251	H. sapiens	SPDYE7P	speedy/RINGO cell cycle regulator family member E7, pseudogene								0.0	0.0	0.0	0.0	0.0	0.0	0.0	0.0	0.0	0.0	0.0	0.0	0.0	0.0	0.0	0.0	0.0	0.0	0.0	0.0
FTSJ3	117246	symbol	H. sapiens	117246	H. sapiens	FTSJ3	FtsJ RNA 2'-O-methyltransferase 3	GO:0000453 enzyme-directed rRNA 2'-O-methylation;GO:0000451 rRNA 2'-O-methylation;GO:0000463 maturation of LSU-rRNA from tricistronic rRNA transcript (SSU-rRNA, 5.8S rRNA, LSU-rRNA)		Predicted intracellular proteins	Nucleoli;Nucleoli rim (Enhanced); Additional: Mitotic chromosome				0.0	1.0	0.0	0.0	0.0	0.0	0.0	0.0	0.0	0.0	0.0	0.0	0.0	0.0	0.0	0.0	0.0	0.0	0.0	0.0

## Sheet: Enrichment
GroupID	Category	Term	Description	LogP	Log(q-value)	InTerm_InList	Genes	Symbols
1_Summary	WikiPathways	WP4657	22q11.2 copy number variation syndrome	-5.77055	-1.4986	7/145	2263,6576,6720,8220,9611,54487,128977,818	FGFR2,SLC25A1,SREBF1,ESS2,NCOR1,DGCR8,C22orf39,CAMK2G
1_Member	WikiPathways	WP4657	22q11.2 copy number variation syndrome	-5.77055	-1.4986	7/145	2263,6576,6720,8220,9611,54487,128977	FGFR2,SLC25A1,SREBF1,ESS2,NCOR1,DGCR8,C22orf39
1_Member	Reactome Gene Sets	R-HSA-8986944	Transcriptional Regulation by MECP2	-2.73167	-0.0523755	3/62	818,9611,54487	CAMK2G,NCOR1,DGCR8
2_Summary	GO Biological Processes	GO:0042254	ribosome biogenesis	-5.55826	-1.4986	9/299	708,10514,23212,26284,54512,55226,79922,117246,140801,6625,6626,10594,11325,27043,60528,84271,7407,54487	C1QBP,MYBBP1A,RRS1,ERAL1,EXOSC4,NAT10,MRM1,FTSJ3,RPL10L,SNRNP70,SNRPA,PRPF8,DDX42,PELP1,ELAC2,POLDIP3,VARS1,DGCR8
2_Member	GO Biological Processes	GO:0042254	ribosome biogenesis	-5.55826	-1.4986	9/299	708,10514,23212,26284,54512,55226,79922,117246,140801	C1QBP,MYBBP1A,RRS1,ERAL1,EXOSC4,NAT10,MRM1,FTSJ3,RPL10L
2_Member	Reactome Gene Sets	R-HSA-8953854	Metabolism of RNA	-4.88261	-1.23073	12/673	6625,6626,10594,11325,27043,54512,55226,60528,79922,84271,117246,140801	SNRNP70,SNRPA,PRPF8,DDX42,PELP1,EXOSC4,NAT10,ELAC2,MRM1,POLDIP3,FTSJ3,RPL10L
2_Member	GO Biological Processes	GO:0022613	ribonucleoprotein complex biogenesis	-4.848	-1.23073	10/463	708,10514,10594,23212,26284,54512,55226,79922,117246,140801	C1QBP,MYBBP1A,PRPF8,RRS1,ERAL1,EXOSC4,NAT10,MRM1,FTSJ3,RPL10L
2_Member	Reactome Gene Sets	R-HSA-72312	rRNA processing	-4.7959	-1.23073	7/204	27043,54512,55226,60528,79922,117246,140801	PELP1,EXOSC4,NAT10,ELAC2,MRM1,FTSJ3,RPL10L
2_Member	GO Biological Processes	GO:0000460	maturation of 5.8S rRNA	-3.46026	-0.461304	3/35	23212,54512,117246	RRS1,EXOSC4,FTSJ3
2_Member	GO Biological Processes	GO:0000154	rRNA modification	-3.38822	-0.442504	3/37	55226,79922,117246	NAT10,MRM1,FTSJ3
2_Member	GO Biological Processes	GO:0034660	ncRNA metabolic process	-3.17801	-0.322467	8/487	7407,23212,54487,54512,55226,60528,79922,117246	VARS1,RRS1,DGCR8,EXOSC4,NAT10,ELAC2,MRM1,FTSJ3
2_Member	GO Biological Processes	GO:0034470	ncRNA processing	-3.02918	-0.226913	7/395	23212,54487,54512,55226,60528,79922,117246	RRS1,DGCR8,EXOSC4,NAT10,ELAC2,MRM1,FTSJ3
2_Member	Reactome Gene Sets	R-HSA-8868773	rRNA processing in the nucleus and cytosol	-2.99779	-0.216881	5/194	27043,54512,55226,117246,140801	PELP1,EXOSC4,NAT10,FTSJ3,RPL10L
2_Member	GO Biological Processes	GO:0006364	rRNA processing	-2.71409	-0.0523755	5/225	23212,54512,55226,79922,117246	RRS1,EXOSC4,NAT10,MRM1,FTSJ3
2_Member	GO Biological Processes	GO:0016072	rRNA metabolic process	-2.62418	0	5/236	23212,54512,55226,79922,117246	RRS1,EXOSC4,NAT10,MRM1,FTSJ3
2_Member	GO Biological Processes	GO:0042273	ribosomal large subunit biogenesis	-2.54612	0	3/72	23212,117246,140801	RRS1,FTSJ3,RPL10L
2_Member	Reactome Gene Sets	R-HSA-6791226	Major pathway of rRNA processing in the nucleolus and cytosol	-2.22564	0	4/184	27043,54512,117246,140801	PELP1,EXOSC4,FTSJ3,RPL10L
3_Summary	GO Biological Processes	GO:0050684	regulation of mRNA processing	-4.77464	-1.23073	6/137	708,3297,6625,9667,23144,55147,6626,6720,8220,10594,54512,83759,11325,84271	C1QBP,HSF1,SNRNP70,SAFB2,ZC3H3,RBM23,SNRPA,SREBF1,ESS2,PRPF8,EXOSC4,RBM4B,DDX42,POLDIP3
3_Member	GO Biological Processes	GO:0050684	regulation of mRNA processing	-4.77464	-1.23073	6/137	708,3297,6625,9667,23144,55147	C1QBP,HSF1,SNRNP70,SAFB2,ZC3H3,RBM23
3_Member	GO Biological Processes	GO:0016071	mRNA metabolic process	-4.68966	-1.23073	12/704	708,3297,6625,6626,6720,8220,9667,10594,23144,54512,55147,83759	C1QBP,HSF1,SNRNP70,SNRPA,SREBF1,ESS2,SAFB2,PRPF8,ZC3H3,EXOSC4,RBM23,RBM4B
3_Member	GO Biological Processes	GO:0006397	mRNA processing	-4.56296	-1.20227	10/500	708,3297,6625,6626,8220,9667,10594,23144,55147,83759	C1QBP,HSF1,SNRNP70,SNRPA,ESS2,SAFB2,PRPF8,ZC3H3,RBM23,RBM4B
3_Member	GO Biological Processes	GO:0000377	RNA splicing, via transesterification reactions with bulged adenosine as nucleophile	-3.57953	-0.493663	7/319	708,6625,6626,8220,10594,55147,83759	C1QBP,SNRNP70,SNRPA,ESS2,PRPF8,RBM23,RBM4B
3_Member	GO Biological Processes	GO:0000398	mRNA splicing, via spliceosome	-3.57953	-0.493663	7/319	708,6625,6626,8220,10594,55147,83759	C1QBP,SNRNP70,SNRPA,ESS2,PRPF8,RBM23,RBM4B
3_Member	GO Biological Processes	GO:0000375	RNA splicing, via transesterification reactions	-3.54681	-0.493663	7/323	708,6625,6626,8220,10594,55147,83759	C1QBP,SNRNP70,SNRPA,ESS2,PRPF8,RBM23,RBM4B
3_Member	GO Biological Processes	GO:1903311	regulation of mRNA metabolic process	-3.0194	-0.226913	6/288	708,3297,6625,9667,23144,55147	C1QBP,HSF1,SNRNP70,SAFB2,ZC3H3,RBM23
3_Member	GO Biological Processes	GO:0008380	RNA splicing	-2.80022	-0.0726054	7/433	708,6625,6626,8220,10594,55147,83759	C1QBP,SNRNP70,SNRPA,ESS2,PRPF8,RBM23,RBM4B
3_Member	KEGG Pathway	hsa03040	Spliceosome	-2.71741	-0.0523755	4/134	6625,6626,10594,11325	SNRNP70,SNRPA,PRPF8,DDX42
3_Member	KEGG Pathway	ko03040	Spliceosome	-2.71741	-0.0523755	4/134	6625,6626,10594,11325	SNRNP70,SNRPA,PRPF8,DDX42
3_Member	CORUM	CORUM:351	Spliceosome	-2.63702	0	4/141	6625,6626,8220,10594	SNRNP70,SNRPA,ESS2,PRPF8
3_Member	Reactome Gene Sets	R-HSA-72203	Processing of Capped Intron-Containing Pre-mRNA	-2.56183	0	5/244	6625,6626,10594,11325,84271	SNRNP70,SNRPA,PRPF8,DDX42,POLDIP3
3_Member	Reactome Gene Sets	R-HSA-72163	mRNA Splicing - Major Pathway	-2.2339	0	4/183	6625,6626,10594,11325	SNRNP70,SNRPA,PRPF8,DDX42
3_Member	Reactome Gene Sets	R-HSA-72172	mRNA Splicing	-2.16924	0	4/191	6625,6626,10594,11325	SNRNP70,SNRPA,PRPF8,DDX42
3_Member	GO Biological Processes	GO:0048024	regulation of mRNA splicing, via spliceosome	-2.13529	0	3/101	708,6625,55147	C1QBP,SNRNP70,RBM23
4_Summary	GO Biological Processes	GO:0007623	circadian rhythm	-4.68832	-1.23073	7/212	3615,6720,9112,9611,10514,26233,83759,2560,64425	IMPDH2,SREBF1,MTA1,NCOR1,MYBBP1A,FBXL6,RBM4B,GABRB1,POLR1E
4_Member	GO Biological Processes	GO:0007623	circadian rhythm	-4.68832	-1.23073	7/212	3615,6720,9112,9611,10514,26233,83759	IMPDH2,SREBF1,MTA1,NCOR1,MYBBP1A,FBXL6,RBM4B
4_Member	GO Biological Processes	GO:0048511	rhythmic process	-4.60618	-1.20227	8/301	2560,3615,6720,9112,9611,10514,26233,83759	GABRB1,IMPDH2,SREBF1,MTA1,NCOR1,MYBBP1A,FBXL6,RBM4B
4_Member	GO Biological Processes	GO:0043153	entrainment of circadian clock by photoperiod	-3.706	-0.493663	3/29	9112,26233,83759	MTA1,FBXL6,RBM4B
4_Member	GO Biological Processes	GO:0009648	photoperiodism	-3.53683	-0.493663	3/33	9112,26233,83759	MTA1,FBXL6,RBM4B
4_Member	GO Biological Processes	GO:0009649	entrainment of circadian clock	-3.49795	-0.479683	3/34	9112,26233,83759	MTA1,FBXL6,RBM4B
4_Member	WikiPathways	WP3594	Circadian rhythm genes	-2.87286	-0.114235	5/207	6720,9112,9611,10514,83759	SREBF1,MTA1,NCOR1,MYBBP1A,RBM4B
4_Member	GO Biological Processes	GO:0032922	circadian regulation of gene expression	-2.61678	0	3/68	9112,10514,83759	MTA1,MYBBP1A,RBM4B
4_Member	Reactome Gene Sets	R-HSA-5250913	Positive epigenetic regulation of rRNA expression	-2.07782	0	3/106	9112,10514,64425	MTA1,MYBBP1A,POLR1E
5_Summary	GO Biological Processes	GO:0042255	ribosome assembly	-4.01372	-0.694429	4/61	708,23212,26284,140801,55226	C1QBP,RRS1,ERAL1,RPL10L,NAT10
5_Member	GO Biological Processes	GO:0042255	ribosome assembly	-4.01372	-0.694429	4/61	708,23212,26284,140801	C1QBP,RRS1,ERAL1,RPL10L
5_Member	GO Biological Processes	GO:0042274	ribosomal small subunit biogenesis	-2.52912	0	3/73	23212,26284,55226	RRS1,ERAL1,NAT10
6_Summary	GO Biological Processes	GO:0006091	generation of precursor metabolites and energy	-3.87463	-0.593126	9/490	1537,5211,7264,7349,7384,9611,10131,10514,84273,51295	CYC1,PFKL,GFUS,UCN,UQCRC1,NCOR1,TRAP1,MYBBP1A,NOA1,ECSIT
6_Member	GO Biological Processes	GO:0006091	generation of precursor metabolites and energy	-3.87463	-0.593126	9/490	1537,5211,7264,7349,7384,9611,10131,10514,84273	CYC1,PFKL,GFUS,UCN,UQCRC1,NCOR1,TRAP1,MYBBP1A,NOA1
6_Member	GO Biological Processes	GO:0045333	cellular respiration	-3.53213	-0.493663	6/230	1537,7349,7384,10131,10514,84273	CYC1,UCN,UQCRC1,TRAP1,MYBBP1A,NOA1
6_Member	Reactome Gene Sets	R-HSA-611105	Respiratory electron transport	-3.14032	-0.298144	4/103	1537,7384,10131,51295	CYC1,UQCRC1,TRAP1,ECSIT
6_Member	Reactome Gene Sets	R-HSA-163200	Respiratory electron transport, ATP synthesis by chemiosmotic coupling, and heat production by uncoupling proteins.	-2.80266	-0.0726054	4/127	1537,7384,10131,51295	CYC1,UQCRC1,TRAP1,ECSIT
6_Member	GO Biological Processes	GO:0015980	energy derivation by oxidation of organic compounds	-2.79982	-0.0726054	6/318	1537,7349,7384,10131,10514,84273	CYC1,UCN,UQCRC1,TRAP1,MYBBP1A,NOA1
6_Member	GO Biological Processes	GO:0022900	electron transport chain	-2.30192	0	4/175	1537,7264,7384,10514	CYC1,GFUS,UQCRC1,MYBBP1A
6_Member	Reactome Gene Sets	R-HSA-1428517	The citric acid (TCA) cycle and respiratory electron transport	-2.276	0	4/178	1537,7384,10131,51295	CYC1,UQCRC1,TRAP1,ECSIT
7_Summary	GO Biological Processes	GO:0045727	positive regulation of translation	-3.70123	-0.493663	5/136	708,7349,23654,55226,84271,7407,10131,83759,84273,140801	C1QBP,UCN,PLXNB2,NAT10,POLDIP3,VARS1,TRAP1,RBM4B,NOA1,RPL10L
7_Member	GO Biological Processes	GO:0045727	positive regulation of translation	-3.70123	-0.493663	5/136	708,7349,23654,55226,84271	C1QBP,UCN,PLXNB2,NAT10,POLDIP3
7_Member	GO Biological Processes	GO:0034250	positive regulation of cellular amide metabolic process	-3.35094	-0.421619	5/162	708,7349,23654,55226,84271	C1QBP,UCN,PLXNB2,NAT10,POLDIP3
7_Member	GO Biological Processes	GO:0006412	translation	-3.20279	-0.325355	10/736	708,7349,7407,10131,23654,55226,83759,84271,84273,140801	C1QBP,UCN,VARS1,TRAP1,PLXNB2,NAT10,RBM4B,POLDIP3,NOA1,RPL10L
7_Member	GO Biological Processes	GO:0043043	peptide biosynthetic process	-3.09193	-0.262722	10/761	708,7349,7407,10131,23654,55226,83759,84271,84273,140801	C1QBP,UCN,VARS1,TRAP1,PLXNB2,NAT10,RBM4B,POLDIP3,NOA1,RPL10L
7_Member	GO Biological Processes	GO:0006417	regulation of translation	-2.6053	0	7/469	708,7349,10131,23654,55226,83759,84271	C1QBP,UCN,TRAP1,PLXNB2,NAT10,RBM4B,POLDIP3
7_Member	GO Biological Processes	GO:0034248	regulation of cellular amide metabolic process	-2.30628	0	7/532	708,7349,10131,23654,55226,83759,84271	C1QBP,UCN,TRAP1,PLXNB2,NAT10,RBM4B,POLDIP3
8_Summary	GO Biological Processes	GO:0031503	protein-containing complex localization	-3.63562	-0.493663	6/220	9912,11336,23212,23513,29072,84271,3297,23144	ARHGAP44,EXOC3,RRS1,SCRIB,SETD2,POLDIP3,HSF1,ZC3H3
8_Member	GO Biological Processes	GO:0031503	protein-containing complex localization	-3.63562	-0.493663	6/220	9912,11336,23212,23513,29072,84271	ARHGAP44,EXOC3,RRS1,SCRIB,SETD2,POLDIP3
8_Member	GO Biological Processes	GO:0051028	mRNA transport	-2.7655	-0.0523755	4/130	3297,23144,29072,84271	HSF1,ZC3H3,SETD2,POLDIP3
8_Member	GO Biological Processes	GO:0071426	ribonucleoprotein complex export from nucleus	-2.4796	0	3/76	23212,29072,84271	RRS1,SETD2,POLDIP3
8_Member	GO Biological Processes	GO:0071166	ribonucleoprotein complex localization	-2.46357	0	3/77	23212,29072,84271	RRS1,SETD2,POLDIP3
8_Member	GO Biological Processes	GO:0050657	nucleic acid transport	-2.41099	0	4/163	3297,23144,29072,84271	HSF1,ZC3H3,SETD2,POLDIP3
8_Member	GO Biological Processes	GO:0050658	RNA transport	-2.41099	0	4/163	3297,23144,29072,84271	HSF1,ZC3H3,SETD2,POLDIP3
8_Member	GO Biological Processes	GO:0051236	establishment of RNA localization	-2.38288	0	4/166	3297,23144,29072,84271	HSF1,ZC3H3,SETD2,POLDIP3
8_Member	GO Biological Processes	GO:0006403	RNA localization	-2.08533	0	4/202	3297,23144,29072,84271	HSF1,ZC3H3,SETD2,POLDIP3
9_Summary	GO Biological Processes	GO:0048667	cell morphogenesis involved in neuron differentiation	-3.53842	-0.493663	9/544	2263,5364,6904,7869,9912,23513,23654,64689,286262,708,818,23580,225689,56667,441478	FGFR2,PLXNB1,TBCD,SEMA3B,ARHGAP44,SCRIB,PLXNB2,GORASP1,TPRN,C1QBP,CAMK2G,CDC42EP4,MAPK15,MUC13,NRARP
9_Member	GO Biological Processes	GO:0048667	cell morphogenesis involved in neuron differentiation	-3.53842	-0.493663	9/544	2263,5364,6904,7869,9912,23513,23654,64689,286262	FGFR2,PLXNB1,TBCD,SEMA3B,ARHGAP44,SCRIB,PLXNB2,GORASP1,TPRN
9_Member	GO Biological Processes	GO:0000904	cell morphogenesis involved in differentiation	-3.40062	-0.442504	10/694	708,2263,5364,6904,7869,9912,23513,23654,64689,286262	C1QBP,FGFR2,PLXNB1,TBCD,SEMA3B,ARHGAP44,SCRIB,PLXNB2,GORASP1,TPRN
9_Member	GO Biological Processes	GO:0071526	semaphorin-plexin signaling pathway	-3.28758	-0.374049	3/40	5364,7869,23654	PLXNB1,SEMA3B,PLXNB2
9_Member	GO Biological Processes	GO:0120035	regulation of plasma membrane bounded cell projection organization	-2.37497	0	8/655	818,5364,7869,9912,23580,23654,64689,225689	CAMK2G,PLXNB1,SEMA3B,ARHGAP44,CDC42EP4,PLXNB2,GORASP1,MAPK15
9_Member	Canonical Pathways	M5880	NABA ECM AFFILIATED	-2.34629	0	4/170	5364,7869,23654,56667	PLXNB1,SEMA3B,PLXNB2,MUC13
9_Member	GO Biological Processes	GO:0031344	regulation of cell projection organization	-2.30519	0	8/673	818,5364,7869,9912,23580,23654,64689,225689	CAMK2G,PLXNB1,SEMA3B,ARHGAP44,CDC42EP4,PLXNB2,GORASP1,MAPK15
9_Member	KEGG Pathway	hsa04360	Axon guidance	-2.30192	0	4/175	818,5364,7869,23654	CAMK2G,PLXNB1,SEMA3B,PLXNB2
9_Member	KEGG Pathway	ko04360	Axon guidance	-2.30192	0	4/175	818,5364,7869,23654	CAMK2G,PLXNB1,SEMA3B,PLXNB2
9_Member	GO Biological Processes	GO:0007162	negative regulation of cell adhesion	-2.16635	0	5/303	5364,6904,23513,23654,441478	PLXNB1,TBCD,SCRIB,PLXNB2,NRARP
9_Member	GO Biological Processes	GO:0010975	regulation of neuron projection development	-2.09028	0	6/445	818,5364,7869,9912,23654,64689	CAMK2G,PLXNB1,SEMA3B,ARHGAP44,PLXNB2,GORASP1
10_Summary	Reactome Gene Sets	R-HSA-9012999	RHO GTPase cycle	-3.40954	-0.442504	8/449	708,5364,9912,23513,23580,25813,56667,91544,64689,84440,79844	C1QBP,PLXNB1,ARHGAP44,SCRIB,CDC42EP4,SAMM50,MUC13,UBXN11,GORASP1,RAB11FIP4,ZDHHC11
10_Member	Reactome Gene Sets	R-HSA-9012999	RHO GTPase cycle	-3.40954	-0.442504	8/449	708,5364,9912,23513,23580,25813,56667,91544	C1QBP,PLXNB1,ARHGAP44,SCRIB,CDC42EP4,SAMM50,MUC13,UBXN11
10_Member	Reactome Gene Sets	R-HSA-9696264	RND3 GTPase cycle	-3.22486	-0.326568	3/42	23513,56667,91544	SCRIB,MUC13,UBXN11
10_Member	Reactome Gene Sets	R-HSA-9696270	RND2 GTPase cycle	-3.19468	-0.325355	3/43	23513,56667,91544	SCRIB,MUC13,UBXN11
10_Member	GO Biological Processes	GO:0061951	establishment of protein localization to plasma membrane	-2.73167	-0.0523755	3/62	9912,23513,64689	ARHGAP44,SCRIB,GORASP1
10_Member	GO Biological Processes	GO:0032456	endocytic recycling	-2.52912	0	3/73	9912,23513,84440	ARHGAP44,SCRIB,RAB11FIP4
10_Member	GO Biological Processes	GO:0090150	establishment of protein localization to membrane	-2.42996	0	5/262	9912,23513,25813,64689,79844	ARHGAP44,SCRIB,SAMM50,GORASP1,ZDHHC11
10_Member	Reactome Gene Sets	R-HSA-194315	Signaling by Rho GTPases	-2.1801	0	8/707	708,5364,9912,23513,23580,25813,56667,91544	C1QBP,PLXNB1,ARHGAP44,SCRIB,CDC42EP4,SAMM50,MUC13,UBXN11
10_Member	Reactome Gene Sets	R-HSA-9716542	Signaling by Rho GTPases, Miro GTPases and RHOBTB3	-2.12407	0	8/723	708,5364,9912,23513,23580,25813,56667,91544	C1QBP,PLXNB1,ARHGAP44,SCRIB,CDC42EP4,SAMM50,MUC13,UBXN11
11_Summary	GO Biological Processes	GO:0140053	mitochondrial gene expression	-3.03353	-0.226913	4/110	708,56652,60528,84273	C1QBP,TWNK,ELAC2,NOA1
11_Member	GO Biological Processes	GO:0140053	mitochondrial gene expression	-3.03353	-0.226913	4/110	708,56652,60528,84273	C1QBP,TWNK,ELAC2,NOA1
12_Summary	GO Biological Processes	GO:0031123	RNA 3'-end processing	-2.94779	-0.178162	4/116	3297,23144,54512,60528	HSF1,ZC3H3,EXOSC4,ELAC2
12_Member	GO Biological Processes	GO:0031123	RNA 3'-end processing	-2.94779	-0.178162	4/116	3297,23144,54512,60528	HSF1,ZC3H3,EXOSC4,ELAC2
13_Summary	GO Biological Processes	GO:0072175	epithelial tube formation	-2.72928	-0.0523755	4/133	2263,23513,23654,29072,7564,84440,7703,286262,389125,441478	FGFR2,SCRIB,PLXNB2,SETD2,ZNF16,RAB11FIP4,PCGF2,TPRN,MUSTN1,NRARP
13_Member	GO Biological Processes	GO:0072175	epithelial tube formation	-2.72928	-0.0523755	4/133	2263,23513,23654,29072	FGFR2,SCRIB,PLXNB2,SETD2
13_Member	GO Biological Processes	GO:0016331	morphogenesis of embryonic epithelium	-2.56099	0	4/148	2263,23513,23654,29072	FGFR2,SCRIB,PLXNB2,SETD2
13_Member	GO Biological Processes	GO:0035148	tube formation	-2.55047	0	4/149	2263,23513,23654,29072	FGFR2,SCRIB,PLXNB2,SETD2
13_Member	GO Biological Processes	GO:0001843	neural tube closure	-2.28721	0	3/89	23513,23654,29072	SCRIB,PLXNB2,SETD2
13_Member	GO Biological Processes	GO:0051302	regulation of cell division	-2.28458	0	4/177	2263,7564,29072,84440	FGFR2,ZNF16,SETD2,RAB11FIP4
13_Member	GO Biological Processes	GO:0060606	tube closure	-2.27371	0	3/90	23513,23654,29072	SCRIB,PLXNB2,SETD2
13_Member	GO Biological Processes	GO:0048562	embryonic organ morphogenesis	-2.245	0	5/290	2263,7703,23513,29072,286262	FGFR2,PCGF2,SCRIB,SETD2,TPRN
13_Member	GO Biological Processes	GO:0048704	embryonic skeletal system morphogenesis	-2.22131	0	3/94	2263,7703,29072	FGFR2,PCGF2,SETD2
13_Member	GO Biological Processes	GO:0014020	primary neural tube formation	-2.2086	0	3/95	23513,23654,29072	SCRIB,PLXNB2,SETD2
13_Member	GO Biological Processes	GO:0042472	inner ear morphogenesis	-2.19603	0	3/96	2263,23513,286262	FGFR2,SCRIB,TPRN
13_Member	GO Biological Processes	GO:0001841	neural tube formation	-2.11193	0	3/103	23513,23654,29072	SCRIB,PLXNB2,SETD2
13_Member	GO Biological Processes	GO:0048598	embryonic morphogenesis	-2.05045	0	7/595	2263,7703,23513,23654,29072,286262,389125	FGFR2,PCGF2,SCRIB,PLXNB2,SETD2,TPRN,MUSTN1
13_Member	GO Biological Processes	GO:0060562	epithelial tube morphogenesis	-2.01551	0	5/330	2263,23513,23654,29072,441478	FGFR2,SCRIB,PLXNB2,SETD2,NRARP
14_Summary	GO Biological Processes	GO:0046888	negative regulation of hormone secretion	-2.69209	-0.0389673	3/64	5211,6720,7349,55615,84271,9112	PFKL,SREBF1,UCN,PRR5,POLDIP3,MTA1
14_Member	GO Biological Processes	GO:0046888	negative regulation of hormone secretion	-2.69209	-0.0389673	3/64	5211,6720,7349	PFKL,SREBF1,UCN
14_Member	Canonical Pathways	M121	PID MTOR 4PATHWAY	-2.5987	0	3/69	6720,55615,84271	SREBF1,PRR5,POLDIP3
14_Member	GO Biological Processes	GO:0016575	histone deacetylation	-2.3719	0	3/83	6720,7349,9112	SREBF1,UCN,MTA1
14_Member	GO Biological Processes	GO:0006476	protein deacetylation	-2.11193	0	3/103	6720,7349,9112	SREBF1,UCN,MTA1
15_Summary	GO Biological Processes	GO:0051607	defense response to virus	-2.39523	0	5/267	708,29072,54512,79844,81559	C1QBP,SETD2,EXOSC4,ZDHHC11,TRIM11
15_Member	GO Biological Processes	GO:0051607	defense response to virus	-2.39523	0	5/267	708,29072,54512,79844,81559	C1QBP,SETD2,EXOSC4,ZDHHC11,TRIM11
15_Member	GO Biological Processes	GO:0140546	defense response to symbiont	-2.39523	0	5/267	708,29072,54512,79844,81559	C1QBP,SETD2,EXOSC4,ZDHHC11,TRIM11
16_Summary	Reactome Gene Sets	R-HSA-381340	Transcriptional regulation of white adipocyte differentiation	-2.35732	0	3/84	6720,9611,55090,30,6576,8694,9489,27349	SREBF1,NCOR1,MED9,ACAA1,SLC25A1,DGAT1,PGS1,MCAT
16_Member	Reactome Gene Sets	R-HSA-381340	Transcriptional regulation of white adipocyte differentiation	-2.35732	0	3/84	6720,9611,55090	SREBF1,NCOR1,MED9
16_Member	Reactome Gene Sets	R-HSA-556833	Metabolism of lipids	-2.06641	0	8/740	30,6576,6720,8694,9489,9611,27349,55090	ACAA1,SLC25A1,SREBF1,DGAT1,PGS1,NCOR1,MCAT,MED9
17_Summary	GO Biological Processes	GO:0006354	DNA-templated transcription, elongation	-2.26038	0	3/91	6923,29072,64425	ELOB,SETD2,POLR1E
17_Member	GO Biological Processes	GO:0006354	DNA-templated transcription, elongation	-2.26038	0	3/91	6923,29072,64425	ELOB,SETD2,POLR1E
18_Summary	Reactome Gene Sets	R-HSA-1592230	Mitochondrial biogenesis	-2.2086	0	3/95	9611,25813,56652	NCOR1,SAMM50,TWNK
18_Member	Reactome Gene Sets	R-HSA-1592230	Mitochondrial biogenesis	-2.2086	0	3/95	9611,25813,56652	NCOR1,SAMM50,TWNK
19_Summary	GO Biological Processes	GO:0070301	cellular response to hydrogen peroxide	-2.17132	0	3/98	3297,7703,10131	HSF1,PCGF2,TRAP1
19_Member	GO Biological Processes	GO:0070301	cellular response to hydrogen peroxide	-2.17132	0	3/98	3297,7703,10131	HSF1,PCGF2,TRAP1
20_Summary	GO Biological Processes	GO:1901654	response to ketone	-2.16138	0	4/192	2560,3297,4678,6720	GABRB1,HSF1,NASP,SREBF1
20_Member	GO Biological Processes	GO:1901654	response to ketone	-2.16138	0	4/192	2560,3297,4678,6720	GABRB1,HSF1,NASP,SREBF1
