# Supplementary material for: The Matrisome Is Associated with Metabolic Reprograming in Stem-like Phenotypes of Gastric Cancer
Source: Cancers (Basel). 2022 Mar 10;14(6):1438. doi: 10.3390/cancers14061438 (PMC8945874; doi:10.3390/cancers14061438)
Supplement: Supplementary file 1 [file cancers-14-01438-s001.zip › Supplementary Table4.xlsx]

## Sheet: Enrichment
GroupID	Category	Term	Description	LogP	Log(q-value)	InTerm_InList	Genes	Symbols
1_Summary	Reactome Gene Sets	R-HSA-1280215	Cytokine Signaling in Immune system	-9.83132	-5.47063	14/715	817,3430,3659,3717,3965,4940,5696,5720,5721,6737,7184,8792,9246,9306,6890,83666,81030,7253,3001,566,3619	CAMK2D,IFI35,IRF1,JAK2,LGALS9,OAS3,PSMB8,PSME1,PSME2,TRIM21,HSP90B1,TNFRSF11A,UBE2L6,SOCS6,TAP1,PARP9,ZBP1,TSHR,GZMA,AZU1,INCENP
1_Member	Reactome Gene Sets	R-HSA-1280215	Cytokine Signaling in Immune system	-9.83132	-5.47063	14/715	817,3430,3659,3717,3965,4940,5696,5720,5721,6737,7184,8792,9246,9306	CAMK2D,IFI35,IRF1,JAK2,LGALS9,OAS3,PSMB8,PSME1,PSME2,TRIM21,HSP90B1,TNFRSF11A,UBE2L6,SOCS6
1_Member	WikiPathways	WP4197	Immune response to tuberculosis	-8.99306	-4.9334	5/23	3430,3659,3717,5696,6890	IFI35,IRF1,JAK2,PSMB8,TAP1
1_Member	Reactome Gene Sets	R-HSA-913531	Interferon Signaling	-8.11632	-4.23276	8/199	817,3430,3659,3717,4940,5696,6737,9246	CAMK2D,IFI35,IRF1,JAK2,OAS3,PSMB8,TRIM21,UBE2L6
1_Member	Reactome Gene Sets	R-HSA-877300	Interferon gamma signaling	-5.89887	-2.61562	5/91	817,3659,3717,4940,6737	CAMK2D,IRF1,JAK2,OAS3,TRIM21
1_Member	GO Biological Processes	GO:0034341	response to interferon-gamma	-4.96461	-2.00401	5/141	3659,3717,3965,6737,83666	IRF1,JAK2,LGALS9,TRIM21,PARP9
1_Member	KEGG Pathway	ko04917	Prolactin signaling pathway	-4.87223	-1.97911	4/70	3659,3717,8792,9306	IRF1,JAK2,TNFRSF11A,SOCS6
1_Member	KEGG Pathway	hsa04917	Prolactin signaling pathway	-4.73032	-1.87861	4/76	3659,3717,8792,9306	IRF1,JAK2,TNFRSF11A,SOCS6
1_Member	GO Biological Processes	GO:0060333	interferon-gamma-mediated signaling pathway	-4.6305	-1.83802	3/27	3659,3717,83666	IRF1,JAK2,PARP9
1_Member	WikiPathways	WP619	Type II interferon signaling (IFNG)	-4.21256	-1.63003	3/37	3659,3717,6890	IRF1,JAK2,TAP1
1_Member	Canonical Pathways	M161	PID IFNG PATHWAY	-4.11013	-1.56236	3/40	817,3659,3717	CAMK2D,IRF1,JAK2
1_Member	GO Biological Processes	GO:0071346	cellular response to interferon-gamma	-3.98144	-1.46585	4/118	3659,3717,3965,83666	IRF1,JAK2,LGALS9,PARP9
1_Member	Canonical Pathways	M183	PID IL6 7 PATHWAY	-3.89942	-1.42398	3/47	3659,3717,7184	IRF1,JAK2,HSP90B1
1_Member	Reactome Gene Sets	R-HSA-9679506	SARS-CoV Infections	-2.42499	-0.535598	3/151	3717,81030,83666	JAK2,ZBP1,PARP9
1_Member	GO Biological Processes	GO:0007259	receptor signaling pathway via JAK-STAT	-2.28867	-0.437181	3/169	3717,9306,83666	JAK2,SOCS6,PARP9
1_Member	GO Biological Processes	GO:0051099	positive regulation of binding	-2.26052	-0.417031	3/173	3717,6737,83666	JAK2,TRIM21,PARP9
1_Member	GO Biological Processes	GO:0001659	temperature homeostasis	-2.2536	-0.411425	3/174	3717,7253,8792	JAK2,TSHR,TNFRSF11A
1_Member	GO Biological Processes	GO:0097696	receptor signaling pathway via STAT	-2.21295	-0.379891	3/180	3717,9306,83666	JAK2,SOCS6,PARP9
1_Member	GO Biological Processes	GO:0051098	regulation of binding	-2.172	-0.350388	4/364	3001,3717,6737,83666	GZMA,JAK2,TRIM21,PARP9
1_Member	GO Biological Processes	GO:0045860	positive regulation of protein kinase activity	-2.03487	-0.236473	4/399	566,3619,3717,8792	AZU1,INCENP,JAK2,TNFRSF11A
2_Summary	GO Biological Processes	GO:0031347	regulation of defense response	-7.28267	-3.52404	11/625	3430,3659,3717,3965,4192,4940,6737,8792,81030,83666,200316,566,64135,7430	IFI35,IRF1,JAK2,LGALS9,MDK,OAS3,TRIM21,TNFRSF11A,ZBP1,PARP9,APOBEC3F,AZU1,IFIH1,EZR
2_Member	GO Biological Processes	GO:0031347	regulation of defense response	-7.28267	-3.52404	11/625	3430,3659,3717,3965,4192,4940,6737,8792,81030,83666,200316	IFI35,IRF1,JAK2,LGALS9,MDK,OAS3,TRIM21,TNFRSF11A,ZBP1,PARP9,APOBEC3F
2_Member	GO Biological Processes	GO:0045088	regulation of innate immune response	-6.48752	-2.8719	7/218	3430,3659,3965,4940,6737,81030,83666	IFI35,IRF1,LGALS9,OAS3,TRIM21,ZBP1,PARP9
2_Member	GO Biological Processes	GO:0002831	regulation of response to biotic stimulus	-6.45444	-2.8719	8/327	3430,3659,3965,4940,6737,81030,83666,200316	IFI35,IRF1,LGALS9,OAS3,TRIM21,ZBP1,PARP9,APOBEC3F
2_Member	GO Biological Processes	GO:0009615	response to virus	-6.05924	-2.63521	8/369	566,3659,3965,4940,64135,81030,83666,200316	AZU1,IRF1,LGALS9,OAS3,IFIH1,ZBP1,PARP9,APOBEC3F
2_Member	GO Biological Processes	GO:0051607	defense response to virus	-5.89712	-2.61562	7/267	566,3659,4940,64135,81030,83666,200316	AZU1,IRF1,OAS3,IFIH1,ZBP1,PARP9,APOBEC3F
2_Member	GO Biological Processes	GO:0140546	defense response to symbiont	-5.89712	-2.61562	7/267	566,3659,4940,64135,81030,83666,200316	AZU1,IRF1,OAS3,IFIH1,ZBP1,PARP9,APOBEC3F
2_Member	GO Biological Processes	GO:0032103	positive regulation of response to external stimulus	-5.58746	-2.46865	8/427	566,3430,3717,3965,4192,8792,81030,83666	AZU1,IFI35,JAK2,LGALS9,MDK,TNFRSF11A,ZBP1,PARP9
2_Member	GO Biological Processes	GO:0050729	positive regulation of inflammatory response	-4.94972	-2.00401	5/142	3430,3717,4192,8792,81030	IFI35,JAK2,MDK,TNFRSF11A,ZBP1
2_Member	GO Biological Processes	GO:0031349	positive regulation of defense response	-4.64556	-1.84118	6/277	3430,3717,4192,8792,81030,83666	IFI35,JAK2,MDK,TNFRSF11A,ZBP1,PARP9
2_Member	GO Biological Processes	GO:0060760	positive regulation of response to cytokine stimulus	-3.6494	-1.3569	3/57	64135,81030,83666	IFIH1,ZBP1,PARP9
2_Member	GO Biological Processes	GO:0060759	regulation of response to cytokine stimulus	-3.454	-1.27229	4/162	4940,64135,81030,83666	OAS3,IFIH1,ZBP1,PARP9
2_Member	GO Biological Processes	GO:0019221	cytokine-mediated signaling pathway	-3.38092	-1.23508	6/472	3659,3717,4940,8792,81030,83666	IRF1,JAK2,OAS3,TNFRSF11A,ZBP1,PARP9
2_Member	GO Biological Processes	GO:0050727	regulation of inflammatory response	-2.90936	-0.917891	5/389	3430,3717,4192,8792,81030	IFI35,JAK2,MDK,TNFRSF11A,ZBP1
2_Member	GO Biological Processes	GO:0045089	positive regulation of innate immune response	-2.60827	-0.678943	3/130	3430,81030,83666	IFI35,ZBP1,PARP9
2_Member	GO Biological Processes	GO:0001959	regulation of cytokine-mediated signaling pathway	-2.43308	-0.542214	3/150	4940,81030,83666	OAS3,ZBP1,PARP9
2_Member	GO Biological Processes	GO:0002833	positive regulation of response to biotic stimulus	-2.30301	-0.445226	3/167	3430,81030,83666	IFI35,ZBP1,PARP9
2_Member	GO Biological Processes	GO:0050778	positive regulation of immune response	-2.17966	-0.356796	5/576	3430,3965,7430,81030,83666	IFI35,LGALS9,EZR,ZBP1,PARP9
3_Summary	GO Biological Processes	GO:0001817	regulation of cytokine production	-6.2184	-2.70281	11/799	566,3659,3717,3965,4192,4940,6737,7430,23607,64135,283234,8546,8792,10661,3430,79465,81030,3001,498	AZU1,IRF1,JAK2,LGALS9,MDK,OAS3,TRIM21,EZR,CD2AP,IFIH1,CCDC88B,AP3B1,TNFRSF11A,KLF1,IFI35,ULBP3,ZBP1,GZMA,ATP5F1A
3_Member	GO Biological Processes	GO:0001817	regulation of cytokine production	-6.2184	-2.70281	11/799	566,3659,3717,3965,4192,4940,6737,7430,23607,64135,283234	AZU1,IRF1,JAK2,LGALS9,MDK,OAS3,TRIM21,EZR,CD2AP,IFIH1,CCDC88B
3_Member	GO Biological Processes	GO:0032760	positive regulation of tumor necrosis factor production	-5.65325	-2.46865	5/102	566,3717,3965,4940,64135	AZU1,JAK2,LGALS9,OAS3,IFIH1
3_Member	GO Biological Processes	GO:1903557	positive regulation of tumor necrosis factor superfamily cytokine production	-5.57079	-2.46865	5/106	566,3717,3965,4940,64135	AZU1,JAK2,LGALS9,OAS3,IFIH1
3_Member	GO Biological Processes	GO:0001819	positive regulation of cytokine production	-5.30146	-2.27169	8/467	566,3659,3717,3965,4192,4940,64135,283234	AZU1,IRF1,JAK2,LGALS9,MDK,OAS3,IFIH1,CCDC88B
3_Member	GO Biological Processes	GO:0032640	tumor necrosis factor production	-4.45407	-1.76098	5/180	566,3717,3965,4940,64135	AZU1,JAK2,LGALS9,OAS3,IFIH1
3_Member	GO Biological Processes	GO:0032680	regulation of tumor necrosis factor production	-4.45407	-1.76098	5/180	566,3717,3965,4940,64135	AZU1,JAK2,LGALS9,OAS3,IFIH1
3_Member	GO Biological Processes	GO:0071706	tumor necrosis factor superfamily cytokine production	-4.38615	-1.74147	5/186	566,3717,3965,4940,64135	AZU1,JAK2,LGALS9,OAS3,IFIH1
3_Member	GO Biological Processes	GO:1903555	regulation of tumor necrosis factor superfamily cytokine production	-4.38615	-1.74147	5/186	566,3717,3965,4940,64135	AZU1,JAK2,LGALS9,OAS3,IFIH1
3_Member	GO Biological Processes	GO:0032731	positive regulation of interleukin-1 beta production	-3.54113	-1.32032	3/62	566,3717,3965	AZU1,JAK2,LGALS9
3_Member	GO Biological Processes	GO:0032722	positive regulation of chemokine production	-3.38562	-1.23712	3/70	566,3965,4940	AZU1,LGALS9,OAS3
3_Member	GO Biological Processes	GO:0032732	positive regulation of interleukin-1 production	-3.33206	-1.20437	3/73	566,3717,3965	AZU1,JAK2,LGALS9
3_Member	GO Biological Processes	GO:0098586	cellular response to virus	-3.1388	-1.08346	3/85	3965,4940,64135	LGALS9,OAS3,IFIH1
3_Member	GO Biological Processes	GO:0032642	regulation of chemokine production	-2.9724	-0.960016	3/97	566,3965,4940	AZU1,LGALS9,OAS3
3_Member	GO Biological Processes	GO:0032602	chemokine production	-2.95953	-0.952949	3/98	566,3965,4940	AZU1,LGALS9,OAS3
3_Member	GO Biological Processes	GO:0030099	myeloid cell differentiation	-2.93923	-0.936479	5/383	3717,3965,8546,8792,10661	JAK2,LGALS9,AP3B1,TNFRSF11A,KLF1
3_Member	GO Biological Processes	GO:0002274	myeloid leukocyte activation	-2.92049	-0.923412	4/225	566,3430,3717,3965	AZU1,IFI35,JAK2,LGALS9
3_Member	GO Biological Processes	GO:0042116	macrophage activation	-2.87316	-0.889252	3/105	566,3430,3717	AZU1,IFI35,JAK2
3_Member	GO Biological Processes	GO:0030595	leukocyte chemotaxis	-2.87154	-0.889252	4/232	566,3965,4192,8792	AZU1,LGALS9,MDK,TNFRSF11A
3_Member	GO Biological Processes	GO:0032611	interleukin-1 beta production	-2.80387	-0.837637	3/111	566,3717,3965	AZU1,JAK2,LGALS9
3_Member	GO Biological Processes	GO:0032651	regulation of interleukin-1 beta production	-2.80387	-0.837637	3/111	566,3717,3965	AZU1,JAK2,LGALS9
3_Member	GO Biological Processes	GO:0051091	positive regulation of DNA-binding transcription factor activity	-2.69088	-0.741811	4/260	3717,3965,6737,8792	JAK2,LGALS9,TRIM21,TNFRSF11A
3_Member	GO Biological Processes	GO:0001909	leukocyte mediated cytotoxicity	-2.65662	-0.712571	3/125	566,3965,79465	AZU1,LGALS9,ULBP3
3_Member	GO Biological Processes	GO:0032612	interleukin-1 production	-2.61778	-0.68197	3/129	566,3717,3965	AZU1,JAK2,LGALS9
3_Member	GO Biological Processes	GO:0032652	regulation of interleukin-1 production	-2.61778	-0.68197	3/129	566,3717,3965	AZU1,JAK2,LGALS9
3_Member	GO Biological Processes	GO:0048872	homeostasis of number of cells	-2.61422	-0.680046	4/273	3717,3965,8546,10661	JAK2,LGALS9,AP3B1,KLF1
3_Member	GO Biological Processes	GO:0050921	positive regulation of chemotaxis	-2.50859	-0.599684	3/141	566,3965,4192	AZU1,LGALS9,MDK
3_Member	GO Biological Processes	GO:0070555	response to interleukin-1	-2.49136	-0.587043	3/143	3965,8792,81030	LGALS9,TNFRSF11A,ZBP1
3_Member	GO Biological Processes	GO:0051092	positive regulation of NF-kappaB transcription factor activity	-2.409	-0.526088	3/153	3965,6737,8792	LGALS9,TRIM21,TNFRSF11A
3_Member	GO Biological Processes	GO:0060326	cell chemotaxis	-2.40677	-0.526088	4/312	566,3965,4192,8792	AZU1,LGALS9,MDK,TNFRSF11A
3_Member	GO Biological Processes	GO:0009617	response to bacterium	-2.36521	-0.491661	6/748	566,3001,3717,3965,4940,8792	AZU1,GZMA,JAK2,LGALS9,OAS3,TNFRSF11A
3_Member	GO Biological Processes	GO:0050900	leukocyte migration	-2.13934	-0.322716	4/372	566,3965,4192,8792	AZU1,LGALS9,MDK,TNFRSF11A
3_Member	GO Biological Processes	GO:0001906	cell killing	-2.13594	-0.320564	3/192	566,3965,79465	AZU1,LGALS9,ULBP3
3_Member	GO Biological Processes	GO:0040017	positive regulation of locomotion	-2.11876	-0.30708	5/596	498,566,3717,3965,4192	ATP5F1A,AZU1,JAK2,LGALS9,MDK
3_Member	GO Biological Processes	GO:0071674	mononuclear cell migration	-2.11145	-0.303432	3/196	3965,4192,8792	LGALS9,MDK,TNFRSF11A
3_Member	GO Biological Processes	GO:0002573	myeloid leukocyte differentiation	-2.03552	-0.236473	3/209	3965,8546,8792	LGALS9,AP3B1,TNFRSF11A
4_Summary	GO Biological Processes	GO:0007159	leukocyte cell-cell adhesion	-6.04166	-2.63521	8/371	3659,3965,4192,7430,8546,8943,9306,283234,3430,4940,64135,566,3717,8502,5696,6737,79465,8792,498,6755	IRF1,LGALS9,MDK,EZR,AP3B1,AP3D1,SOCS6,CCDC88B,IFI35,OAS3,IFIH1,AZU1,JAK2,PKP4,PSMB8,TRIM21,ULBP3,TNFRSF11A,ATP5F1A,SSTR5
4_Member	GO Biological Processes	GO:0007159	leukocyte cell-cell adhesion	-6.04166	-2.63521	8/371	3659,3965,4192,7430,8546,8943,9306,283234	IRF1,LGALS9,MDK,EZR,AP3B1,AP3D1,SOCS6,CCDC88B
4_Member	GO Biological Processes	GO:0002221	pattern recognition receptor signaling pathway	-5.77165	-2.52491	6/176	3430,3659,3965,4940,8546,64135	IFI35,IRF1,LGALS9,OAS3,AP3B1,IFIH1
4_Member	GO Biological Processes	GO:0030155	regulation of cell adhesion	-5.55058	-2.46865	10/751	566,3659,3717,3965,4192,8502,8546,8943,9306,283234	AZU1,IRF1,JAK2,LGALS9,MDK,PKP4,AP3B1,AP3D1,SOCS6,CCDC88B
4_Member	GO Biological Processes	GO:0022407	regulation of cell-cell adhesion	-5.41957	-2.35991	8/450	3659,3717,3965,4192,8546,8943,9306,283234	IRF1,JAK2,LGALS9,MDK,AP3B1,AP3D1,SOCS6,CCDC88B
4_Member	GO Biological Processes	GO:0050863	regulation of T cell activation	-5.28995	-2.27169	7/330	3659,3965,4192,8546,8943,9306,283234	IRF1,LGALS9,MDK,AP3B1,AP3D1,SOCS6,CCDC88B
4_Member	GO Biological Processes	GO:1903037	regulation of leukocyte cell-cell adhesion	-5.23881	-2.23985	7/336	3659,3965,4192,8546,8943,9306,283234	IRF1,LGALS9,MDK,AP3B1,AP3D1,SOCS6,CCDC88B
4_Member	GO Biological Processes	GO:0045580	regulation of T cell differentiation	-4.89127	-1.97911	5/146	3659,3965,4192,8546,8943	IRF1,LGALS9,MDK,AP3B1,AP3D1
4_Member	Reactome Gene Sets	R-HSA-909733	Interferon alpha/beta signaling	-4.87223	-1.97911	4/70	3430,3659,4940,5696	IFI35,IRF1,OAS3,PSMB8
4_Member	GO Biological Processes	GO:0022409	positive regulation of cell-cell adhesion	-4.58475	-1.82329	6/284	3717,3965,4192,8546,8943,283234	JAK2,LGALS9,MDK,AP3B1,AP3D1,CCDC88B
4_Member	GO Biological Processes	GO:0045589	regulation of regulatory T cell differentiation	-4.58192	-1.82329	3/28	3659,3965,4192	IRF1,LGALS9,MDK
4_Member	GO Biological Processes	GO:0002683	negative regulation of immune system process	-4.52856	-1.79723	7/433	3659,3965,4192,4940,6737,7430,9306	IRF1,LGALS9,MDK,OAS3,TRIM21,EZR,SOCS6
4_Member	GO Biological Processes	GO:0045619	regulation of lymphocyte differentiation	-4.52445	-1.79723	5/174	3659,3965,4192,8546,8943	IRF1,LGALS9,MDK,AP3B1,AP3D1
4_Member	GO Biological Processes	GO:0045785	positive regulation of cell adhesion	-4.50318	-1.78594	7/437	566,3717,3965,4192,8546,8943,283234	AZU1,JAK2,LGALS9,MDK,AP3B1,AP3D1,CCDC88B
4_Member	GO Biological Processes	GO:0045066	regulatory T cell differentiation	-4.44644	-1.76098	3/31	3659,3965,4192	IRF1,LGALS9,MDK
4_Member	GO Biological Processes	GO:0045582	positive regulation of T cell differentiation	-4.42157	-1.75108	4/91	3965,4192,8546,8943	LGALS9,MDK,AP3B1,AP3D1
4_Member	GO Biological Processes	GO:0002764	immune response-regulating signaling pathway	-4.29155	-1.67122	7/472	3430,3659,3965,4940,7430,8546,64135	IFI35,IRF1,LGALS9,OAS3,EZR,AP3B1,IFIH1
4_Member	GO Biological Processes	GO:0022408	negative regulation of cell-cell adhesion	-4.27802	-1.66675	5/196	3659,3717,3965,4192,9306	IRF1,JAK2,LGALS9,MDK,SOCS6
4_Member	GO Biological Processes	GO:0050865	regulation of cell activation	-4.27157	-1.66675	8/650	3659,3717,3965,4192,8546,8943,9306,283234	IRF1,JAK2,LGALS9,MDK,AP3B1,AP3D1,SOCS6,CCDC88B
4_Member	GO Biological Processes	GO:0042110	T cell activation	-4.22302	-1.63319	7/484	3659,3965,4192,8546,8943,9306,283234	IRF1,LGALS9,MDK,AP3B1,AP3D1,SOCS6,CCDC88B
4_Member	GO Biological Processes	GO:0045621	positive regulation of lymphocyte differentiation	-4.19457	-1.62628	4/104	3965,4192,8546,8943	LGALS9,MDK,AP3B1,AP3D1
4_Member	GO Biological Processes	GO:0046634	regulation of alpha-beta T cell activation	-4.19457	-1.62628	4/104	3659,3965,8546,8943	IRF1,LGALS9,AP3B1,AP3D1
4_Member	GO Biological Processes	GO:0046632	alpha-beta T cell differentiation	-4.08445	-1.54959	4/111	3659,3965,8546,8943	IRF1,LGALS9,AP3B1,AP3D1
4_Member	GO Biological Processes	GO:0050870	positive regulation of T cell activation	-4.07854	-1.54959	5/216	3965,4192,8546,8943,283234	LGALS9,MDK,AP3B1,AP3D1,CCDC88B
4_Member	GO Biological Processes	GO:0032735	positive regulation of interleukin-12 production	-4.07777	-1.54959	3/41	3659,3965,4192	IRF1,LGALS9,MDK
4_Member	GO Biological Processes	GO:0051249	regulation of lymphocyte activation	-4.05454	-1.5327	7/515	3659,3965,4192,8546,8943,9306,283234	IRF1,LGALS9,MDK,AP3B1,AP3D1,SOCS6,CCDC88B
4_Member	GO Biological Processes	GO:0050868	negative regulation of T cell activation	-3.92545	-1.42808	4/122	3659,3965,4192,9306	IRF1,LGALS9,MDK,SOCS6
4_Member	GO Biological Processes	GO:0002224	toll-like receptor signaling pathway	-3.89818	-1.42398	4/124	3430,3659,3965,8546	IFI35,IRF1,LGALS9,AP3B1
4_Member	GO Biological Processes	GO:1903039	positive regulation of leukocyte cell-cell adhesion	-3.87249	-1.40389	5/239	3965,4192,8546,8943,283234	LGALS9,MDK,AP3B1,AP3D1,CCDC88B
4_Member	GO Biological Processes	GO:0046638	positive regulation of alpha-beta T cell differentiation	-3.81898	-1.37591	3/50	3965,8546,8943	LGALS9,AP3B1,AP3D1
4_Member	GO Biological Processes	GO:0046649	lymphocyte activation	-3.75907	-1.37151	8/771	3659,3965,4192,8546,8943,9306,79465,283234	IRF1,LGALS9,MDK,AP3B1,AP3D1,SOCS6,ULBP3,CCDC88B
4_Member	GO Biological Processes	GO:0030217	T cell differentiation	-3.7336	-1.36289	5/256	3659,3965,4192,8546,8943	IRF1,LGALS9,MDK,AP3B1,AP3D1
4_Member	GO Biological Processes	GO:1903038	negative regulation of leukocyte cell-cell adhesion	-3.68369	-1.36078	4/141	3659,3965,4192,9306	IRF1,LGALS9,MDK,SOCS6
4_Member	GO Biological Processes	GO:0050867	positive regulation of cell activation	-3.6511	-1.3569	6/420	3717,3965,4192,8546,8943,283234	JAK2,LGALS9,MDK,AP3B1,AP3D1,CCDC88B
4_Member	GO Biological Processes	GO:0002694	regulation of leukocyte activation	-3.62002	-1.33852	7/606	3659,3965,4192,8546,8943,9306,283234	IRF1,LGALS9,MDK,AP3B1,AP3D1,SOCS6,CCDC88B
4_Member	GO Biological Processes	GO:1902105	regulation of leukocyte differentiation	-3.54671	-1.32032	5/281	3659,3965,4192,8546,8943	IRF1,LGALS9,MDK,AP3B1,AP3D1
4_Member	GO Biological Processes	GO:0032615	interleukin-12 production	-3.54113	-1.32032	3/62	3659,3965,4192	IRF1,LGALS9,MDK
4_Member	GO Biological Processes	GO:0032655	regulation of interleukin-12 production	-3.54113	-1.32032	3/62	3659,3965,4192	IRF1,LGALS9,MDK
4_Member	GO Biological Processes	GO:0046631	alpha-beta T cell activation	-3.52683	-1.30916	4/155	3659,3965,8546,8943	IRF1,LGALS9,AP3B1,AP3D1
4_Member	GO Biological Processes	GO:0051250	negative regulation of lymphocyte activation	-3.50567	-1.29803	4/157	3659,3965,4192,9306	IRF1,LGALS9,MDK,SOCS6
4_Member	GO Biological Processes	GO:1902107	positive regulation of leukocyte differentiation	-3.48479	-1.29004	4/159	3965,4192,8546,8943	LGALS9,MDK,AP3B1,AP3D1
4_Member	GO Biological Processes	GO:1903708	positive regulation of hemopoiesis	-3.48479	-1.29004	4/159	3965,4192,8546,8943	LGALS9,MDK,AP3B1,AP3D1
4_Member	GO Biological Processes	GO:0046635	positive regulation of alpha-beta T cell activation	-3.44164	-1.26847	3/67	3965,8546,8943	LGALS9,AP3B1,AP3D1
4_Member	GO Biological Processes	GO:0046637	regulation of alpha-beta T cell differentiation	-3.42268	-1.26611	3/68	3965,8546,8943	LGALS9,AP3B1,AP3D1
4_Member	GO Biological Processes	GO:0007162	negative regulation of cell adhesion	-3.39682	-1.24565	5/303	3659,3717,3965,4192,9306	IRF1,JAK2,LGALS9,MDK,SOCS6
4_Member	GO Biological Processes	GO:0002695	negative regulation of leukocyte activation	-3.21908	-1.13255	4/187	3659,3965,4192,9306	IRF1,LGALS9,MDK,SOCS6
4_Member	GO Biological Processes	GO:0002521	leukocyte differentiation	-3.06681	-1.03246	6/542	3659,3965,4192,8546,8792,8943	IRF1,LGALS9,MDK,AP3B1,TNFRSF11A,AP3D1
4_Member	GO Biological Processes	GO:0051251	positive regulation of lymphocyte activation	-3.04812	-1.01987	5/362	3965,4192,8546,8943,283234	LGALS9,MDK,AP3B1,AP3D1,CCDC88B
4_Member	GO Biological Processes	GO:0050866	negative regulation of cell activation	-3.03125	-1.01101	4/210	3659,3965,4192,9306	IRF1,LGALS9,MDK,SOCS6
4_Member	GO Biological Processes	GO:1903706	regulation of hemopoiesis	-3.00582	-0.98755	5/370	3659,3965,4192,8546,8943	IRF1,LGALS9,MDK,AP3B1,AP3D1
4_Member	GO Biological Processes	GO:0030098	lymphocyte differentiation	-2.99022	-0.97392	5/373	3659,3965,4192,8546,8943	IRF1,LGALS9,MDK,AP3B1,AP3D1
4_Member	GO Biological Processes	GO:0002696	positive regulation of leukocyte activation	-2.81348	-0.843729	5/409	3965,4192,8546,8943,283234	LGALS9,MDK,AP3B1,AP3D1,CCDC88B
4_Member	GO Biological Processes	GO:1903131	mononuclear cell differentiation	-2.73613	-0.776838	5/426	3659,3965,4192,8546,8943	IRF1,LGALS9,MDK,AP3B1,AP3D1
4_Member	GO Biological Processes	GO:0008285	negative regulation of cell population proliferation	-2.28026	-0.430112	6/779	498,3430,3659,3717,3965,6755	ATP5F1A,IFI35,IRF1,JAK2,LGALS9,SSTR5
4_Member	GO Biological Processes	GO:0042129	regulation of T cell proliferation	-2.26749	-0.420021	3/172	3659,3965,283234	IRF1,LGALS9,CCDC88B
4_Member	GO Biological Processes	GO:0042098	T cell proliferation	-2.0816	-0.277217	3/201	3659,3965,283234	IRF1,LGALS9,CCDC88B
5_Summary	GO Biological Processes	GO:0019882	antigen processing and presentation	-5.57079	-2.46865	5/106	5696,5720,6890,8546,8943,434,3619,3965,7430,115548,23607,285172,283234	PSMB8,PSME1,TAP1,AP3B1,AP3D1,ASIP,INCENP,LGALS9,EZR,FCHO2,CD2AP,FAM126B,CCDC88B
5_Member	GO Biological Processes	GO:0019882	antigen processing and presentation	-5.57079	-2.46865	5/106	5696,5720,6890,8546,8943	PSMB8,PSME1,TAP1,AP3B1,AP3D1
5_Member	GO Biological Processes	GO:0019884	antigen processing and presentation of exogenous antigen	-5.56793	-2.46865	4/47	5720,6890,8546,8943	PSME1,TAP1,AP3B1,AP3D1
5_Member	GO Biological Processes	GO:0032438	melanosome organization	-4.58192	-1.82329	3/28	434,8546,8943	ASIP,AP3B1,AP3D1
5_Member	GO Biological Processes	GO:0048753	pigment granule organization	-4.53513	-1.79723	3/29	434,8546,8943	ASIP,AP3B1,AP3D1
5_Member	GO Biological Processes	GO:0051656	establishment of organelle localization	-3.77116	-1.37591	6/399	434,3619,3965,7430,8546,8943	ASIP,INCENP,LGALS9,EZR,AP3B1,AP3D1
5_Member	GO Biological Processes	GO:0033059	cellular pigmentation	-3.74344	-1.36503	3/53	434,8546,8943	ASIP,AP3B1,AP3D1
5_Member	GO Biological Processes	GO:0036465	synaptic vesicle recycling	-3.28077	-1.17535	3/76	8546,8943,115548	AP3B1,AP3D1,FCHO2
5_Member	GO Biological Processes	GO:0051640	organelle localization	-3.12145	-1.0704	6/529	434,3619,3965,7430,8546,8943	ASIP,INCENP,LGALS9,EZR,AP3B1,AP3D1
5_Member	GO Biological Processes	GO:0043473	pigmentation	-2.95953	-0.952949	3/98	434,8546,8943	ASIP,AP3B1,AP3D1
5_Member	GO Biological Processes	GO:0016050	vesicle organization	-2.45194	-0.558115	4/303	434,8546,8943,23607	ASIP,AP3B1,AP3D1,CD2AP
5_Member	GO Biological Processes	GO:0051650	establishment of vesicle localization	-2.32489	-0.465258	3/164	434,8546,8943	ASIP,AP3B1,AP3D1
5_Member	GO Biological Processes	GO:0051648	vesicle localization	-2.21295	-0.379891	3/180	434,8546,8943	ASIP,AP3B1,AP3D1
5_Member	GO Biological Processes	GO:0099504	synaptic vesicle cycle	-2.19318	-0.366179	3/183	8546,8943,115548	AP3B1,AP3D1,FCHO2
5_Member	GO Biological Processes	GO:0072657	protein localization to membrane	-2.1859	-0.361766	5/574	7430,8546,8943,115548,285172	EZR,AP3B1,AP3D1,FCHO2,FAM126B
5_Member	GO Biological Processes	GO:0030705	cytoskeleton-dependent intracellular transport	-2.11145	-0.303432	3/196	8546,8943,283234	AP3B1,AP3D1,CCDC88B
5_Member	GO Biological Processes	GO:0099003	vesicle-mediated transport in synapse	-2.07573	-0.272551	3/202	8546,8943,115548	AP3B1,AP3D1,FCHO2
6_Summary	Reactome Gene Sets	R-HSA-1234176	Oxygen-dependent proline hydroxylation of Hypoxia-inducible Factor Alpha	-4.97412	-2.00401	4/66	5696,5720,5721,8994,3803,6890,8792,9306,10238,6737,9246,3001,7184,23607,79465,3717,817,8546,3965,3619,3659,64135,8502,202243,4192	PSMB8,PSME1,PSME2,LIMD1,KIR2DL2,TAP1,TNFRSF11A,SOCS6,DCAF7,TRIM21,UBE2L6,GZMA,HSP90B1,CD2AP,ULBP3,JAK2,CAMK2D,AP3B1,LGALS9,INCENP,IRF1,IFIH1,PKP4,CCDC125,MDK
6_Member	Reactome Gene Sets	R-HSA-1234176	Oxygen-dependent proline hydroxylation of Hypoxia-inducible Factor Alpha	-4.97412	-2.00401	4/66	5696,5720,5721,8994	PSMB8,PSME1,PSME2,LIMD1
6_Member	Reactome Gene Sets	R-HSA-1234174	Cellular response to hypoxia	-4.75314	-1.88381	4/75	5696,5720,5721,8994	PSMB8,PSME1,PSME2,LIMD1
6_Member	KEGG Pathway	hsa04612	Antigen processing and presentation	-4.70782	-1.87861	4/77	3803,5720,5721,6890	KIR2DL2,PSME1,PSME2,TAP1
6_Member	KEGG Pathway	ko04612	Antigen processing and presentation	-4.70782	-1.87861	4/77	3803,5720,5721,6890	KIR2DL2,PSME1,PSME2,TAP1
6_Member	Reactome Gene Sets	R-HSA-1236974	ER-Phagosome pathway	-4.44042	-1.76098	4/90	5696,5720,5721,6890	PSMB8,PSME1,PSME2,TAP1
6_Member	Reactome Gene Sets	R-HSA-5668541	TNFR2 non-canonical NF-kB pathway	-4.22748	-1.63319	4/102	5696,5720,5721,8792	PSMB8,PSME1,PSME2,TNFRSF11A
6_Member	Reactome Gene Sets	R-HSA-1236975	Antigen processing-Cross presentation	-4.17837	-1.61702	4/105	5696,5720,5721,6890	PSMB8,PSME1,PSME2,TAP1
6_Member	KEGG Pathway	hsa03050	Proteasome	-3.95608	-1.45273	3/45	5696,5720,5721	PSMB8,PSME1,PSME2
6_Member	KEGG Pathway	ko03050	Proteasome	-3.95608	-1.45273	3/45	5696,5720,5721	PSMB8,PSME1,PSME2
6_Member	Reactome Gene Sets	R-HSA-8951664	Neddylation	-3.91539	-1.42398	5/234	5696,5720,5721,9306,10238	PSMB8,PSME1,PSME2,SOCS6,DCAF7
6_Member	Reactome Gene Sets	R-HSA-983169	Class I MHC mediated antigen processing & presentation	-3.9048	-1.42398	6/377	5696,5720,5721,6737,6890,9246	PSMB8,PSME1,PSME2,TRIM21,TAP1,UBE2L6
6_Member	Reactome Gene Sets	R-HSA-1236978	Cross-presentation of soluble exogenous antigens (endosomes)	-3.84522	-1.38216	3/49	5696,5720,5721	PSMB8,PSME1,PSME2
6_Member	GO Biological Processes	GO:0051603	proteolysis involved in cellular protein catabolic process	-3.83699	-1.37939	8/751	3001,5696,5720,5721,7184,9246,9306,23607	GZMA,PSMB8,PSME1,PSME2,HSP90B1,UBE2L6,SOCS6,CD2AP
6_Member	Reactome Gene Sets	R-HSA-211733	Regulation of activated PAK-2p34 by proteasome mediated degradation	-3.81898	-1.37591	3/50	5696,5720,5721	PSMB8,PSME1,PSME2
6_Member	Reactome Gene Sets	R-HSA-350562	Regulation of ornithine decarboxylase (ODC)	-3.79329	-1.37591	3/51	5696,5720,5721	PSMB8,PSME1,PSME2
6_Member	Reactome Gene Sets	R-HSA-1280218	Adaptive Immune System	-3.78995	-1.37591	8/763	3803,5696,5720,5721,6737,6890,9246,79465	KIR2DL2,PSMB8,PSME1,PSME2,TRIM21,TAP1,UBE2L6,ULBP3
6_Member	Reactome Gene Sets	R-HSA-180534	Vpu mediated degradation of CD4	-3.76811	-1.37591	3/52	5696,5720,5721	PSMB8,PSME1,PSME2
6_Member	Reactome Gene Sets	R-HSA-349425	Autodegradation of the E3 ubiquitin ligase COP1	-3.76811	-1.37591	3/52	5696,5720,5721	PSMB8,PSME1,PSME2
6_Member	Reactome Gene Sets	R-HSA-69601	Ubiquitin Mediated Degradation of Phosphorylated Cdc25A	-3.76811	-1.37591	3/52	5696,5720,5721	PSMB8,PSME1,PSME2
6_Member	Reactome Gene Sets	R-HSA-69610	p53-Independent DNA Damage Response	-3.76811	-1.37591	3/52	5696,5720,5721	PSMB8,PSME1,PSME2
6_Member	Reactome Gene Sets	R-HSA-69613	p53-Independent G1/S DNA damage checkpoint	-3.76811	-1.37591	3/52	5696,5720,5721	PSMB8,PSME1,PSME2
6_Member	Reactome Gene Sets	R-HSA-75815	Ubiquitin-dependent degradation of Cyclin D	-3.76811	-1.37591	3/52	5696,5720,5721	PSMB8,PSME1,PSME2
6_Member	Reactome Gene Sets	R-HSA-169911	Regulation of Apoptosis	-3.74344	-1.36503	3/53	5696,5720,5721	PSMB8,PSME1,PSME2
6_Member	Reactome Gene Sets	R-HSA-180585	Vif-mediated degradation of APOBEC3G	-3.71925	-1.36289	3/54	5696,5720,5721	PSMB8,PSME1,PSME2
6_Member	Reactome Gene Sets	R-HSA-8854050	FBXL7 down-regulates AURKA during mitotic entry and in early mitosis	-3.71925	-1.36289	3/54	5696,5720,5721	PSMB8,PSME1,PSME2
6_Member	Reactome Gene Sets	R-HSA-9604323	Negative regulation of NOTCH4 signaling	-3.71925	-1.36289	3/54	5696,5720,5721	PSMB8,PSME1,PSME2
6_Member	Reactome Gene Sets	R-HSA-174113	SCF-beta-TrCP mediated degradation of Emi1	-3.69553	-1.36078	3/55	5696,5720,5721	PSMB8,PSME1,PSME2
6_Member	Reactome Gene Sets	R-HSA-4641257	Degradation of AXIN	-3.69553	-1.36078	3/55	5696,5720,5721	PSMB8,PSME1,PSME2
6_Member	Reactome Gene Sets	R-HSA-8941858	Regulation of RUNX3 expression and activity	-3.69553	-1.36078	3/55	5696,5720,5721	PSMB8,PSME1,PSME2
6_Member	Reactome Gene Sets	R-HSA-450408	AUF1 (hnRNP D0) binds and destabilizes mRNA	-3.67225	-1.36078	3/56	5696,5720,5721	PSMB8,PSME1,PSME2
6_Member	Reactome Gene Sets	R-HSA-5362768	Hh mutants are degraded by ERAD	-3.67225	-1.36078	3/56	5696,5720,5721	PSMB8,PSME1,PSME2
6_Member	Reactome Gene Sets	R-HSA-4641258	Degradation of DVL	-3.6494	-1.3569	3/57	5696,5720,5721	PSMB8,PSME1,PSME2
6_Member	Reactome Gene Sets	R-HSA-69541	Stabilization of p53	-3.6494	-1.3569	3/57	5696,5720,5721	PSMB8,PSME1,PSME2
6_Member	Reactome Gene Sets	R-HSA-8932339	ROS sensing by NFE2L2	-3.6494	-1.3569	3/57	5696,5720,5721	PSMB8,PSME1,PSME2
6_Member	Reactome Gene Sets	R-HSA-351202	Metabolism of polyamines	-3.60494	-1.33768	3/59	5696,5720,5721	PSMB8,PSME1,PSME2
6_Member	Reactome Gene Sets	R-HSA-5387390	Hh mutants abrogate ligand secretion	-3.60494	-1.33768	3/59	5696,5720,5721	PSMB8,PSME1,PSME2
6_Member	Reactome Gene Sets	R-HSA-5676590	NIK-->noncanonical NF-kB signaling	-3.60494	-1.33768	3/59	5696,5720,5721	PSMB8,PSME1,PSME2
6_Member	Reactome Gene Sets	R-HSA-68827	CDT1 association with the CDC6:ORC:origin complex	-3.60494	-1.33768	3/59	5696,5720,5721	PSMB8,PSME1,PSME2
6_Member	Reactome Gene Sets	R-HSA-453279	Mitotic G1 phase and G1/S transition	-3.59212	-1.33671	4/149	3717,5696,5720,5721	JAK2,PSMB8,PSME1,PSME2
6_Member	Reactome Gene Sets	R-HSA-187577	SCF(Skp2)-mediated degradation of p27/p21	-3.5833	-1.33671	3/60	5696,5720,5721	PSMB8,PSME1,PSME2
6_Member	Reactome Gene Sets	R-HSA-5607761	Dectin-1 mediated noncanonical NF-kB signaling	-3.5833	-1.33671	3/60	5696,5720,5721	PSMB8,PSME1,PSME2
6_Member	Reactome Gene Sets	R-HSA-5610780	Degradation of GLI1 by the proteasome	-3.5833	-1.33671	3/60	5696,5720,5721	PSMB8,PSME1,PSME2
6_Member	Reactome Gene Sets	R-HSA-5610783	Degradation of GLI2 by the proteasome	-3.5833	-1.33671	3/60	5696,5720,5721	PSMB8,PSME1,PSME2
6_Member	Reactome Gene Sets	R-HSA-5610785	GLI3 is processed to GLI3R by the proteasome	-3.5833	-1.33671	3/60	5696,5720,5721	PSMB8,PSME1,PSME2
6_Member	Reactome Gene Sets	R-HSA-5663202	Diseases of signal transduction by growth factor receptors and second messengers	-3.58012	-1.33671	6/433	817,3717,5696,5720,5721,8546	CAMK2D,JAK2,PSMB8,PSME1,PSME2,AP3B1
6_Member	Reactome Gene Sets	R-HSA-5678895	Defective CFTR causes cystic fibrosis	-3.56203	-1.32192	3/61	5696,5720,5721	PSMB8,PSME1,PSME2
6_Member	Reactome Gene Sets	R-HSA-5673001	RAF/MAP kinase cascade	-3.55383	-1.32032	5/280	817,3717,5696,5720,5721	CAMK2D,JAK2,PSMB8,PSME1,PSME2
6_Member	Reactome Gene Sets	R-HSA-5684996	MAPK1/MAPK3 signaling	-3.51153	-1.29803	5/286	817,3717,5696,5720,5721	CAMK2D,JAK2,PSMB8,PSME1,PSME2
6_Member	Reactome Gene Sets	R-HSA-174084	Autodegradation of Cdh1 by Cdh1:APC/C	-3.50036	-1.29803	3/64	5696,5720,5721	PSMB8,PSME1,PSME2
6_Member	Reactome Gene Sets	R-HSA-4608870	Asymmetric localization of PCP proteins	-3.50036	-1.29803	3/64	5696,5720,5721	PSMB8,PSME1,PSME2
6_Member	WikiPathways	WP183	Proteasome degradation	-3.50036	-1.29803	3/64	5696,5720,5721	PSMB8,PSME1,PSME2
6_Member	Reactome Gene Sets	R-HSA-5358346	Hedgehog ligand biogenesis	-3.48047	-1.29004	3/65	5696,5720,5721	PSMB8,PSME1,PSME2
6_Member	Reactome Gene Sets	R-HSA-9707587	Regulation of HMOX1 expression and activity	-3.48047	-1.29004	3/65	5696,5720,5721	PSMB8,PSME1,PSME2
6_Member	Reactome Gene Sets	R-HSA-69563	p53-Dependent G1 DNA Damage Response	-3.4609	-1.2763	3/66	5696,5720,5721	PSMB8,PSME1,PSME2
6_Member	Reactome Gene Sets	R-HSA-69580	p53-Dependent G1/S DNA damage checkpoint	-3.4609	-1.2763	3/66	5696,5720,5721	PSMB8,PSME1,PSME2
6_Member	Reactome Gene Sets	R-HSA-1169091	Activation of NF-kappaB in B cells	-3.44164	-1.26847	3/67	5696,5720,5721	PSMB8,PSME1,PSME2
6_Member	Reactome Gene Sets	R-HSA-449147	Signaling by Interleukins	-3.43016	-1.26611	6/462	3717,3965,5696,5720,5721,7184	JAK2,LGALS9,PSMB8,PSME1,PSME2,HSP90B1
6_Member	Reactome Gene Sets	R-HSA-174154	APC/C:Cdc20 mediated degradation of Securin	-3.42268	-1.26611	3/68	5696,5720,5721	PSMB8,PSME1,PSME2
6_Member	Reactome Gene Sets	R-HSA-5658442	Regulation of RAS by GAPs	-3.42268	-1.26611	3/68	5696,5720,5721	PSMB8,PSME1,PSME2
6_Member	Reactome Gene Sets	R-HSA-68867	Assembly of the pre-replicative complex	-3.42268	-1.26611	3/68	5696,5720,5721	PSMB8,PSME1,PSME2
6_Member	Reactome Gene Sets	R-HSA-69615	G1/S DNA Damage Checkpoints	-3.42268	-1.26611	3/68	5696,5720,5721	PSMB8,PSME1,PSME2
6_Member	Reactome Gene Sets	R-HSA-8948751	Regulation of PTEN stability and activity	-3.40401	-1.25014	3/69	5696,5720,5721	PSMB8,PSME1,PSME2
6_Member	Reactome Gene Sets	R-HSA-68949	Orc1 removal from chromatin	-3.3675	-1.22692	3/71	5696,5720,5721	PSMB8,PSME1,PSME2
6_Member	Reactome Gene Sets	R-HSA-983168	Antigen processing: Ubiquitination & Proteasome degradation	-3.35803	-1.22006	5/309	5696,5720,5721,6737,9246	PSMB8,PSME1,PSME2,TRIM21,UBE2L6
6_Member	Reactome Gene Sets	R-HSA-174184	Cdc20:Phospho-APC/C mediated degradation of Cyclin A	-3.33206	-1.20437	3/73	5696,5720,5721	PSMB8,PSME1,PSME2
6_Member	Reactome Gene Sets	R-HSA-69017	CDK-mediated phosphorylation and removal of Cdc6	-3.33206	-1.20437	3/73	5696,5720,5721	PSMB8,PSME1,PSME2
6_Member	Reactome Gene Sets	R-HSA-8939902	Regulation of RUNX2 expression and activity	-3.33206	-1.20437	3/73	5696,5720,5721	PSMB8,PSME1,PSME2
6_Member	Reactome Gene Sets	R-HSA-174178	APC/C:Cdh1 mediated degradation of Cdc20 and other APC/C:Cdh1 targeted proteins in late mitosis/early G1	-3.31472	-1.19208	3/74	5696,5720,5721	PSMB8,PSME1,PSME2
6_Member	Reactome Gene Sets	R-HSA-179419	APC:Cdc20 mediated degradation of cell cycle proteins prior to satisfation of the cell cycle checkpoint	-3.31472	-1.19208	3/74	5696,5720,5721	PSMB8,PSME1,PSME2
6_Member	GO Biological Processes	GO:0010498	proteasomal protein catabolic process	-3.29524	-1.18252	6/490	5696,5720,5721,7184,9306,23607	PSMB8,PSME1,PSME2,HSP90B1,SOCS6,CD2AP
6_Member	Reactome Gene Sets	R-HSA-176409	APC/C:Cdc20 mediated degradation of mitotic proteins	-3.28077	-1.17535	3/76	5696,5720,5721	PSMB8,PSME1,PSME2
6_Member	Reactome Gene Sets	R-HSA-176814	Activation of APC/C and APC/C:Cdc20 mediated degradation of mitotic proteins	-3.26414	-1.165	3/77	5696,5720,5721	PSMB8,PSME1,PSME2
6_Member	Reactome Gene Sets	R-HSA-8852276	The role of GTSE1 in G2/M progression after G2 checkpoint	-3.26414	-1.165	3/77	5696,5720,5721	PSMB8,PSME1,PSME2
6_Member	GO Biological Processes	GO:0010950	positive regulation of endopeptidase activity	-3.26324	-1.165	4/182	3717,3965,5720,5721	JAK2,LGALS9,PSME1,PSME2
6_Member	Reactome Gene Sets	R-HSA-5683057	MAPK family signaling cascades	-3.25855	-1.16268	5/325	817,3717,5696,5720,5721	CAMK2D,JAK2,PSMB8,PSME1,PSME2
6_Member	Reactome Gene Sets	R-HSA-5619084	ABC transporter disorders	-3.24774	-1.15423	3/78	5696,5720,5721	PSMB8,PSME1,PSME2
6_Member	Reactome Gene Sets	R-HSA-176408	Regulation of APC/C activators between G1/S and early anaphase	-3.19984	-1.11561	3/81	5696,5720,5721	PSMB8,PSME1,PSME2
6_Member	Reactome Gene Sets	R-HSA-2467813	Separation of Sister Chromatids	-3.18467	-1.10915	4/191	3619,5696,5720,5721	INCENP,PSMB8,PSME1,PSME2
6_Member	Reactome Gene Sets	R-HSA-2871837	FCERI mediated NF-kB activation	-3.18428	-1.10915	3/82	5696,5720,5721	PSMB8,PSME1,PSME2
6_Member	Reactome Gene Sets	R-HSA-9013694	Signaling by NOTCH4	-3.18428	-1.10915	3/82	5696,5720,5721	PSMB8,PSME1,PSME2
6_Member	Reactome Gene Sets	R-HSA-1168372	Downstream signaling events of B Cell Receptor (BCR)	-3.16893	-1.1005	3/83	5696,5720,5721	PSMB8,PSME1,PSME2
6_Member	Reactome Gene Sets	R-HSA-195253	Degradation of beta-catenin by the destruction complex	-3.16893	-1.1005	3/83	5696,5720,5721	PSMB8,PSME1,PSME2
6_Member	Reactome Gene Sets	R-HSA-69202	Cyclin E associated events during G1/S transition	-3.16893	-1.1005	3/83	5696,5720,5721	PSMB8,PSME1,PSME2
6_Member	Reactome Gene Sets	R-HSA-5632684	Hedgehog 'on' state	-3.1388	-1.08346	3/85	5696,5720,5721	PSMB8,PSME1,PSME2
6_Member	Reactome Gene Sets	R-HSA-69002	DNA Replication Pre-Initiation	-3.1388	-1.08346	3/85	5696,5720,5721	PSMB8,PSME1,PSME2
6_Member	Reactome Gene Sets	R-HSA-69656	Cyclin A:Cdk2-associated events at S phase entry	-3.1388	-1.08346	3/85	5696,5720,5721	PSMB8,PSME1,PSME2
6_Member	GO Biological Processes	GO:0010952	positive regulation of peptidase activity	-3.11002	-1.06258	4/200	3717,3965,5720,5721	JAK2,LGALS9,PSME1,PSME2
6_Member	Reactome Gene Sets	R-HSA-174143	APC/C-mediated degradation of cell cycle proteins	-3.09497	-1.05443	3/88	5696,5720,5721	PSMB8,PSME1,PSME2
6_Member	Reactome Gene Sets	R-HSA-450531	Regulation of mRNA stability by proteins that bind AU-rich elements	-3.09497	-1.05443	3/88	5696,5720,5721	PSMB8,PSME1,PSME2
6_Member	Reactome Gene Sets	R-HSA-453276	Regulation of mitotic cell cycle	-3.09497	-1.05443	3/88	5696,5720,5721	PSMB8,PSME1,PSME2
6_Member	Reactome Gene Sets	R-HSA-5687128	MAPK6/MAPK4 signaling	-3.08071	-1.04431	3/89	5696,5720,5721	PSMB8,PSME1,PSME2
6_Member	Reactome Gene Sets	R-HSA-69052	Switching of origins to a post-replicative state	-3.0527	-1.02242	3/91	5696,5720,5721	PSMB8,PSME1,PSME2
6_Member	Reactome Gene Sets	R-HSA-4086400	PCP/CE pathway	-3.03893	-1.0147	3/92	5696,5720,5721	PSMB8,PSME1,PSME2
6_Member	Reactome Gene Sets	R-HSA-5357801	Programmed Cell Death	-3.03125	-1.01101	4/210	3659,5696,5720,5721	IRF1,PSMB8,PSME1,PSME2
6_Member	Reactome Gene Sets	R-HSA-8878159	Transcriptional regulation by RUNX3	-2.98541	-0.971075	3/96	5696,5720,5721	PSMB8,PSME1,PSME2
6_Member	Reactome Gene Sets	R-HSA-202424	Downstream TCR signaling	-2.95953	-0.952949	3/98	5696,5720,5721	PSMB8,PSME1,PSME2
6_Member	Reactome Gene Sets	R-HSA-5689880	Ub-specific processing proteases	-2.95649	-0.951824	4/220	5696,5720,5721,64135	PSMB8,PSME1,PSME2,IFIH1
6_Member	Reactome Gene Sets	R-HSA-5607764	CLEC7A (Dectin-1) signaling	-2.92174	-0.923412	3/101	5696,5720,5721	PSMB8,PSME1,PSME2
6_Member	Reactome Gene Sets	R-HSA-5689603	UCH proteinases	-2.90941	-0.917891	3/102	5696,5720,5721	PSMB8,PSME1,PSME2
6_Member	Reactome Gene Sets	R-HSA-382556	ABC-family proteins mediated transport	-2.8972	-0.909425	3/103	5696,5720,5721	PSMB8,PSME1,PSME2
6_Member	Reactome Gene Sets	R-HSA-9020702	Interleukin-1 signaling	-2.8972	-0.909425	3/103	5696,5720,5721	PSMB8,PSME1,PSME2
6_Member	GO Biological Processes	GO:0051345	positive regulation of hydrolase activity	-2.86641	-0.885937	6/593	3717,3965,5720,5721,8502,202243	JAK2,LGALS9,PSME1,PSME2,PKP4,CCDC125
6_Member	Reactome Gene Sets	R-HSA-157118	Signaling by NOTCH	-2.8443	-0.869216	4/236	4192,5696,5720,5721	MDK,PSMB8,PSME1,PSME2
6_Member	Reactome Gene Sets	R-HSA-68882	Mitotic Anaphase	-2.8443	-0.869216	4/236	3619,5696,5720,5721	INCENP,PSMB8,PSME1,PSME2
6_Member	Reactome Gene Sets	R-HSA-2555396	Mitotic Metaphase and Anaphase	-2.83757	-0.866044	4/237	3619,5696,5720,5721	INCENP,PSMB8,PSME1,PSME2
6_Member	Reactome Gene Sets	R-HSA-983705	Signaling by the B Cell Receptor (BCR)	-2.79271	-0.828225	3/112	5696,5720,5721	PSMB8,PSME1,PSME2
6_Member	Reactome Gene Sets	R-HSA-5610787	Hedgehog 'off' state	-2.78166	-0.818911	3/113	5696,5720,5721	PSMB8,PSME1,PSME2
6_Member	Reactome Gene Sets	R-HSA-202403	TCR signaling	-2.70709	-0.751235	3/120	5696,5720,5721	PSMB8,PSME1,PSME2
6_Member	Reactome Gene Sets	R-HSA-69239	Synthesis of DNA	-2.70709	-0.751235	3/120	5696,5720,5721	PSMB8,PSME1,PSME2
6_Member	Reactome Gene Sets	R-HSA-8878166	Transcriptional regulation by RUNX2	-2.69682	-0.745847	3/121	5696,5720,5721	PSMB8,PSME1,PSME2
6_Member	GO Biological Processes	GO:0052548	regulation of endopeptidase activity	-2.6966	-0.745847	5/435	3717,3965,5696,5720,5721	JAK2,LGALS9,PSMB8,PSME1,PSME2
6_Member	Reactome Gene Sets	R-HSA-9707564	Cytoprotection by HMOX1	-2.66654	-0.720823	3/124	5696,5720,5721	PSMB8,PSME1,PSME2
6_Member	Reactome Gene Sets	R-HSA-69306	DNA Replication	-2.62736	-0.68828	3/128	5696,5720,5721	PSMB8,PSME1,PSME2
6_Member	Reactome Gene Sets	R-HSA-162909	Host Interactions of HIV factors	-2.60827	-0.678943	3/130	5696,5720,5721	PSMB8,PSME1,PSME2
6_Member	Reactome Gene Sets	R-HSA-8939236	RUNX1 regulates transcription of genes involved in differentiation of HSCs	-2.60827	-0.678943	3/130	5696,5720,5721	PSMB8,PSME1,PSME2
6_Member	Reactome Gene Sets	R-HSA-69206	G1/S Transition	-2.59884	-0.672718	3/131	5696,5720,5721	PSMB8,PSME1,PSME2
6_Member	GO Biological Processes	GO:0052547	regulation of peptidase activity	-2.57544	-0.652498	5/464	3717,3965,5696,5720,5721	JAK2,LGALS9,PSMB8,PSME1,PSME2
6_Member	Reactome Gene Sets	R-HSA-2454202	Fc epsilon receptor (FCERI) signaling	-2.571	-0.651224	3/134	5696,5720,5721	PSMB8,PSME1,PSME2
6_Member	Reactome Gene Sets	R-HSA-6807070	PTEN Regulation	-2.5173	-0.605313	3/140	5696,5720,5721	PSMB8,PSME1,PSME2
6_Member	Reactome Gene Sets	R-HSA-446652	Interleukin-1 family signaling	-2.50859	-0.599684	3/141	5696,5720,5721	PSMB8,PSME1,PSME2
6_Member	Reactome Gene Sets	R-HSA-5621481	C-type lectin receptors (CLRs)	-2.49994	-0.592806	3/142	5696,5720,5721	PSMB8,PSME1,PSME2
6_Member	Reactome Gene Sets	R-HSA-69620	Cell Cycle Checkpoints	-2.49865	-0.592806	4/294	3619,5696,5720,5721	INCENP,PSMB8,PSME1,PSME2
6_Member	Reactome Gene Sets	R-HSA-5688426	Deubiquitination	-2.47769	-0.577901	4/298	5696,5720,5721,64135	PSMB8,PSME1,PSME2,IFIH1
6_Member	Reactome Gene Sets	R-HSA-3858494	Beta-catenin independent WNT signaling	-2.46602	-0.56922	3/146	5696,5720,5721	PSMB8,PSME1,PSME2
6_Member	Reactome Gene Sets	R-HSA-5358351	Signaling by Hedgehog	-2.44122	-0.548883	3/149	5696,5720,5721	PSMB8,PSME1,PSME2
6_Member	Reactome Gene Sets	R-HSA-9006925	Intracellular signaling by second messengers	-2.42166	-0.533727	4/309	817,5696,5720,5721	CAMK2D,PSMB8,PSME1,PSME2
6_Member	Reactome Gene Sets	R-HSA-9711123	Cellular response to chemical stress	-2.35474	-0.484677	3/160	5696,5720,5721	PSMB8,PSME1,PSME2
6_Member	GO Biological Processes	GO:0030162	regulation of proteolysis	-2.354	-0.484677	6/752	3717,3965,5696,5720,5721,6737	JAK2,LGALS9,PSMB8,PSME1,PSME2,TRIM21
6_Member	Reactome Gene Sets	R-HSA-2262752	Cellular responses to stress	-2.3401	-0.47457	6/757	817,5696,5720,5721,7184,8994	CAMK2D,PSMB8,PSME1,PSME2,HSP90B1,LIMD1
6_Member	Reactome Gene Sets	R-HSA-69242	S Phase	-2.33971	-0.47457	3/162	5696,5720,5721	PSMB8,PSME1,PSME2
6_Member	Reactome Gene Sets	R-HSA-8953897	Cellular responses to stimuli	-2.30177	-0.445226	6/771	817,5696,5720,5721,7184,8994	CAMK2D,PSMB8,PSME1,PSME2,HSP90B1,LIMD1
6_Member	Reactome Gene Sets	R-HSA-69481	G2/M Checkpoints	-2.29582	-0.442984	3/168	5696,5720,5721	PSMB8,PSME1,PSME2
6_Member	Reactome Gene Sets	R-HSA-9010553	Regulation of expression of SLITs and ROBOs	-2.2745	-0.4257	3/171	5696,5720,5721	PSMB8,PSME1,PSME2
6_Member	Reactome Gene Sets	R-HSA-5619115	Disorders of transmembrane transporters	-2.23988	-0.401637	3/176	5696,5720,5721	PSMB8,PSME1,PSME2
6_Member	Reactome Gene Sets	R-HSA-69278	Cell Cycle, Mitotic	-2.22706	-0.390114	5/561	3619,3717,5696,5720,5721	INCENP,JAK2,PSMB8,PSME1,PSME2
6_Member	Reactome Gene Sets	R-HSA-109581	Apoptosis	-2.21295	-0.379891	3/180	5696,5720,5721	PSMB8,PSME1,PSME2
6_Member	GO Biological Processes	GO:0045862	positive regulation of proteolysis	-2.12331	-0.310396	4/376	3717,3965,5720,5721	JAK2,LGALS9,PSME1,PSME2
6_Member	Reactome Gene Sets	R-HSA-69275	G2/M Transition	-2.11145	-0.303432	3/196	5696,5720,5721	PSMB8,PSME1,PSME2
6_Member	Reactome Gene Sets	R-HSA-453274	Mitotic G2-G2/M phases	-2.09941	-0.293818	3/198	5696,5720,5721	PSMB8,PSME1,PSME2
7_Summary	GO Biological Processes	GO:1903900	regulation of viral life cycle	-4.86267	-1.97911	5/148	3965,4940,6737,64135,200316,3659,83666,3717,6890,4192	LGALS9,OAS3,TRIM21,IFIH1,APOBEC3F,IRF1,PARP9,JAK2,TAP1,MDK
7_Member	GO Biological Processes	GO:1903900	regulation of viral life cycle	-4.86267	-1.97911	5/148	3965,4940,6737,64135,200316	LGALS9,OAS3,TRIM21,IFIH1,APOBEC3F
7_Member	GO Biological Processes	GO:0050792	regulation of viral process	-4.64773	-1.84118	5/164	3965,4940,6737,64135,200316	LGALS9,OAS3,TRIM21,IFIH1,APOBEC3F
7_Member	GO Biological Processes	GO:0048525	negative regulation of viral process	-4.40293	-1.74147	4/92	4940,6737,64135,200316	OAS3,TRIM21,IFIH1,APOBEC3F
7_Member	GO Biological Processes	GO:0032479	regulation of type I interferon production	-4.34826	-1.71997	4/95	3659,4940,6737,64135	IRF1,OAS3,TRIM21,IFIH1
7_Member	GO Biological Processes	GO:0032606	type I interferon production	-4.34826	-1.71997	4/95	3659,4940,6737,64135	IRF1,OAS3,TRIM21,IFIH1
7_Member	GO Biological Processes	GO:0032728	positive regulation of interferon-beta production	-4.14336	-1.58885	3/39	3659,4940,64135	IRF1,OAS3,IFIH1
7_Member	GO Biological Processes	GO:0016032	viral process	-3.67344	-1.36078	6/416	3965,4940,6737,64135,83666,200316	LGALS9,OAS3,TRIM21,IFIH1,PARP9,APOBEC3F
7_Member	GO Biological Processes	GO:0032608	interferon-beta production	-3.67225	-1.36078	3/56	3659,4940,64135	IRF1,OAS3,IFIH1
7_Member	GO Biological Processes	GO:0032648	regulation of interferon-beta production	-3.67225	-1.36078	3/56	3659,4940,64135	IRF1,OAS3,IFIH1
7_Member	GO Biological Processes	GO:0045071	negative regulation of viral genome replication	-3.67225	-1.36078	3/56	4940,64135,200316	OAS3,IFIH1,APOBEC3F
7_Member	GO Biological Processes	GO:0032481	positive regulation of type I interferon production	-3.62697	-1.34183	3/58	3659,4940,64135	IRF1,OAS3,IFIH1
7_Member	GO Biological Processes	GO:0045824	negative regulation of innate immune response	-3.3675	-1.22692	3/71	3965,4940,6737	LGALS9,OAS3,TRIM21
7_Member	GO Biological Processes	GO:0019058	viral life cycle	-3.30139	-1.18374	5/318	3965,4940,6737,64135,200316	LGALS9,OAS3,TRIM21,IFIH1,APOBEC3F
7_Member	KEGG Pathway	hsa05168	Herpes simplex infection	-3.23659	-1.14774	4/185	3717,4940,6890,64135	JAK2,OAS3,TAP1,IFIH1
7_Member	KEGG Pathway	ko05168	Herpes simplex infection	-3.23659	-1.14774	4/185	3717,4940,6890,64135	JAK2,OAS3,TAP1,IFIH1
7_Member	GO Biological Processes	GO:0045069	regulation of viral genome replication	-3.1388	-1.08346	3/85	4940,64135,200316	OAS3,IFIH1,APOBEC3F
7_Member	GO Biological Processes	GO:0002832	negative regulation of response to biotic stimulus	-2.83801	-0.866044	3/108	3965,4940,6737	LGALS9,OAS3,TRIM21
7_Member	GO Biological Processes	GO:0031348	negative regulation of defense response	-2.70305	-0.748904	4/258	3965,4192,4940,6737	LGALS9,MDK,OAS3,TRIM21
7_Member	GO Biological Processes	GO:0019079	viral genome replication	-2.59884	-0.672718	3/131	4940,64135,200316	OAS3,IFIH1,APOBEC3F
7_Member	KEGG Pathway	ko05162	Measles	-2.571	-0.651224	3/134	3717,4940,64135	JAK2,OAS3,IFIH1
7_Member	KEGG Pathway	hsa05162	Measles	-2.36998	-0.495009	3/158	3717,4940,64135	JAK2,OAS3,IFIH1
7_Member	KEGG Pathway	ko05164	Influenza A	-2.26052	-0.417031	3/173	3717,4940,64135	JAK2,OAS3,IFIH1
7_Member	KEGG Pathway	hsa05164	Influenza A	-2.19973	-0.369241	3/182	3717,4940,64135	JAK2,OAS3,IFIH1
7_Member	GO Biological Processes	GO:0050777	negative regulation of immune response	-2.12363	-0.310396	3/194	3965,4940,6737	LGALS9,OAS3,TRIM21
8_Summary	GO Biological Processes	GO:1903530	regulation of secretion by cell	-3.80579	-1.37591	7/565	3717,3965,6755,7430,8792,23607,255057,83666,817,4192,7184,51474,7253,10661,64135,160140,283234	JAK2,LGALS9,SSTR5,EZR,TNFRSF11A,CD2AP,CBARP,PARP9,CAMK2D,MDK,HSP90B1,LIMA1,TSHR,KLF1,IFIH1,C11orf65,CCDC88B
8_Member	GO Biological Processes	GO:1903530	regulation of secretion by cell	-3.80579	-1.37591	7/565	3717,3965,6755,7430,8792,23607,255057	JAK2,LGALS9,SSTR5,EZR,TNFRSF11A,CD2AP,CBARP
8_Member	GO Biological Processes	GO:0051046	regulation of secretion	-3.54724	-1.32032	7/623	3717,3965,6755,7430,8792,23607,255057	JAK2,LGALS9,SSTR5,EZR,TNFRSF11A,CD2AP,CBARP
8_Member	GO Biological Processes	GO:1900182	positive regulation of protein localization to nucleus	-3.1094	-1.06258	3/87	3717,23607,83666	JAK2,CD2AP,PARP9
8_Member	GO Biological Processes	GO:0032940	secretion by cell	-2.92162	-0.923412	7/795	3717,3965,6755,7430,8792,23607,255057	JAK2,LGALS9,SSTR5,EZR,TNFRSF11A,CD2AP,CBARP
8_Member	GO Biological Processes	GO:0030029	actin filament-based process	-2.91848	-0.923277	7/796	817,3717,4192,7184,7430,23607,51474	CAMK2D,JAK2,MDK,HSP90B1,EZR,CD2AP,LIMA1
8_Member	GO Biological Processes	GO:0032970	regulation of actin filament-based process	-2.87518	-0.889252	5/396	817,4192,7430,23607,51474	CAMK2D,MDK,EZR,CD2AP,LIMA1
8_Member	GO Biological Processes	GO:0031532	actin cytoskeleton reorganization	-2.84961	-0.870938	3/107	4192,7430,23607	MDK,EZR,CD2AP
8_Member	GO Biological Processes	GO:0007015	actin filament organization	-2.67078	-0.723387	5/441	3717,7184,7430,23607,51474	JAK2,HSP90B1,EZR,CD2AP,LIMA1
8_Member	GO Biological Processes	GO:0050708	regulation of protein secretion	-2.64321	-0.700827	4/268	3717,6755,7430,23607	JAK2,SSTR5,EZR,CD2AP
8_Member	GO Biological Processes	GO:1903829	positive regulation of cellular protein localization	-2.59711	-0.672587	4/276	3717,7430,23607,83666	JAK2,EZR,CD2AP,PARP9
8_Member	GO Biological Processes	GO:1903532	positive regulation of secretion by cell	-2.56351	-0.6453	4/282	3717,7430,8792,23607	JAK2,EZR,TNFRSF11A,CD2AP
8_Member	GO Biological Processes	GO:0050714	positive regulation of protein secretion	-2.55282	-0.637734	3/136	3717,7430,23607	JAK2,EZR,CD2AP
8_Member	GO Biological Processes	GO:1900180	regulation of protein localization to nucleus	-2.55282	-0.637734	3/136	3717,23607,83666	JAK2,CD2AP,PARP9
8_Member	GO Biological Processes	GO:1901699	cellular response to nitrogen compound	-2.53036	-0.616828	6/692	3717,7184,7253,7430,10661,64135	JAK2,HSP90B1,TSHR,EZR,KLF1,IFIH1
8_Member	GO Biological Processes	GO:0030036	actin cytoskeleton organization	-2.47853	-0.577901	6/709	3717,4192,7184,7430,23607,51474	JAK2,MDK,HSP90B1,EZR,CD2AP,LIMA1
8_Member	GO Biological Processes	GO:0051047	positive regulation of secretion	-2.41668	-0.530205	4/310	3717,7430,8792,23607	JAK2,EZR,TNFRSF11A,CD2AP
8_Member	GO Biological Processes	GO:0051223	regulation of protein transport	-2.38606	-0.506817	5/514	3717,6755,7430,23607,160140	JAK2,SSTR5,EZR,CD2AP,C11orf65
8_Member	GO Biological Processes	GO:0097435	supramolecular fiber organization	-2.37084	-0.495009	6/746	3717,7184,7430,23607,51474,283234	JAK2,HSP90B1,EZR,CD2AP,LIMA1,CCDC88B
8_Member	GO Biological Processes	GO:0051017	actin filament bundle assembly	-2.36233	-0.490195	3/159	7184,7430,51474	HSP90B1,EZR,LIMA1
8_Member	GO Biological Processes	GO:1903827	regulation of cellular protein localization	-2.34039	-0.47457	5/527	3717,7430,23607,83666,160140	JAK2,EZR,CD2AP,PARP9,C11orf65
8_Member	GO Biological Processes	GO:0061572	actin filament bundle organization	-2.33228	-0.468517	3/163	7184,7430,51474	HSP90B1,EZR,LIMA1
8_Member	GO Biological Processes	GO:0070201	regulation of establishment of protein localization	-2.29941	-0.445226	5/539	3717,6755,7430,23607,160140	JAK2,SSTR5,EZR,CD2AP,C11orf65
8_Member	GO Biological Processes	GO:0032956	regulation of actin cytoskeleton organization	-2.20127	-0.3695	4/357	4192,7430,23607,51474	MDK,EZR,CD2AP,LIMA1
8_Member	GO Biological Processes	GO:0009306	protein secretion	-2.19284	-0.366179	4/359	3717,6755,7430,23607	JAK2,SSTR5,EZR,CD2AP
8_Member	GO Biological Processes	GO:0035592	establishment of protein localization to extracellular region	-2.18865	-0.363252	4/360	3717,6755,7430,23607	JAK2,SSTR5,EZR,CD2AP
8_Member	GO Biological Processes	GO:0071692	protein localization to extracellular region	-2.15965	-0.340545	4/367	3717,6755,7430,23607	JAK2,SSTR5,EZR,CD2AP
8_Member	GO Biological Processes	GO:0071407	cellular response to organic cyclic compound	-2.15194	-0.334082	5/585	3717,6755,7184,7430,64135	JAK2,SSTR5,HSP90B1,EZR,IFIH1
8_Member	GO Biological Processes	GO:0071417	cellular response to organonitrogen compound	-2.00142	-0.205402	5/637	3717,7184,7253,7430,10661	JAK2,HSP90B1,TSHR,EZR,KLF1
9_Summary	GO Biological Processes	GO:0010665	regulation of cardiac muscle cell apoptotic process	-3.76811	-1.37591	3/52	817,3717,4192,8546,3766,7184,8943,3001,3965,81030	CAMK2D,JAK2,MDK,AP3B1,KCNJ10,HSP90B1,AP3D1,GZMA,LGALS9,ZBP1
9_Member	GO Biological Processes	GO:0010665	regulation of cardiac muscle cell apoptotic process	-3.76811	-1.37591	3/52	817,3717,4192	CAMK2D,JAK2,MDK
9_Member	GO Biological Processes	GO:0010662	regulation of striated muscle cell apoptotic process	-3.71925	-1.36289	3/54	817,3717,4192	CAMK2D,JAK2,MDK
9_Member	GO Biological Processes	GO:0010659	cardiac muscle cell apoptotic process	-3.67225	-1.36078	3/56	817,3717,4192	CAMK2D,JAK2,MDK
9_Member	GO Biological Processes	GO:0010658	striated muscle cell apoptotic process	-3.62697	-1.34183	3/58	817,3717,4192	CAMK2D,JAK2,MDK
9_Member	Reactome Gene Sets	R-HSA-6802952	Signaling by BRAF and RAF1 fusions	-3.44164	-1.26847	3/67	817,3717,8546	CAMK2D,JAK2,AP3B1
9_Member	Reactome Gene Sets	R-HSA-6802957	Oncogenic MAPK signaling	-3.15377	-1.08755	3/84	817,3717,8546	CAMK2D,JAK2,AP3B1
9_Member	GO Biological Processes	GO:0010660	regulation of muscle cell apoptotic process	-3.12401	-1.07082	3/86	817,3717,4192	CAMK2D,JAK2,MDK
9_Member	GO Biological Processes	GO:0010657	muscle cell apoptotic process	-3.0527	-1.02242	3/91	817,3717,4192	CAMK2D,JAK2,MDK
9_Member	GO Biological Processes	GO:0055065	metal ion homeostasis	-2.63555	-0.694822	6/659	817,3717,3766,7184,8546,8943	CAMK2D,JAK2,KCNJ10,HSP90B1,AP3B1,AP3D1
9_Member	GO Biological Processes	GO:0072503	cellular divalent inorganic cation homeostasis	-2.48547	-0.582668	5/487	817,3717,7184,8546,8943	CAMK2D,JAK2,HSP90B1,AP3B1,AP3D1
9_Member	GO Biological Processes	GO:0055080	cation homeostasis	-2.41369	-0.528669	6/731	817,3717,3766,7184,8546,8943	CAMK2D,JAK2,KCNJ10,HSP90B1,AP3B1,AP3D1
9_Member	GO Biological Processes	GO:0072507	divalent inorganic cation homeostasis	-2.40761	-0.526088	5/508	817,3717,7184,8546,8943	CAMK2D,JAK2,HSP90B1,AP3B1,AP3D1
9_Member	GO Biological Processes	GO:0098771	inorganic ion homeostasis	-2.37367	-0.495851	6/745	817,3717,3766,7184,8546,8943	CAMK2D,JAK2,KCNJ10,HSP90B1,AP3B1,AP3D1
9_Member	GO Biological Processes	GO:0043065	positive regulation of apoptotic process	-2.29941	-0.445226	5/539	817,3001,3717,3965,81030	CAMK2D,GZMA,JAK2,LGALS9,ZBP1
9_Member	GO Biological Processes	GO:0043068	positive regulation of programmed cell death	-2.24644	-0.406332	5/555	817,3001,3717,3965,81030	CAMK2D,GZMA,JAK2,LGALS9,ZBP1
9_Member	GO Biological Processes	GO:0050801	ion homeostasis	-2.24588	-0.406332	6/792	817,3717,3766,7184,8546,8943	CAMK2D,JAK2,KCNJ10,HSP90B1,AP3B1,AP3D1
9_Member	GO Biological Processes	GO:0006875	cellular metal ion homeostasis	-2.16113	-0.340768	5/582	817,3717,7184,8546,8943	CAMK2D,JAK2,HSP90B1,AP3B1,AP3D1
9_Member	GO Biological Processes	GO:0010942	positive regulation of cell death	-2.0546	-0.253823	5/618	817,3001,3717,3965,81030	CAMK2D,GZMA,JAK2,LGALS9,ZBP1
9_Member	GO Biological Processes	GO:0051651	maintenance of location in cell	-2.01321	-0.216002	3/213	817,7184,8943	CAMK2D,HSP90B1,AP3D1
10_Summary	GO Biological Processes	GO:0051302	regulation of cell division	-3.30873	-1.18859	4/177	3619,4192,6755,8502,23607	INCENP,MDK,SSTR5,PKP4,CD2AP
10_Member	GO Biological Processes	GO:0051302	regulation of cell division	-3.30873	-1.18859	4/177	3619,4192,6755,8502	INCENP,MDK,SSTR5,PKP4
10_Member	GO Biological Processes	GO:0051781	positive regulation of cell division	-3.08071	-1.04431	3/89	4192,6755,8502	MDK,SSTR5,PKP4
10_Member	GO Biological Processes	GO:0032465	regulation of cytokinesis	-3.03893	-1.0147	3/92	3619,6755,8502	INCENP,SSTR5,PKP4
10_Member	GO Biological Processes	GO:0000910	cytokinesis	-2.26052	-0.417031	3/173	3619,6755,8502	INCENP,SSTR5,PKP4
10_Member	GO Biological Processes	GO:0051301	cell division	-2.06894	-0.266957	5/613	3619,4192,6755,8502,23607	INCENP,MDK,SSTR5,PKP4,CD2AP
11_Summary	KEGG Pathway	ko04971	Gastric acid secretion	-3.29762	-1.18252	3/75	817,3766,7430	CAMK2D,KCNJ10,EZR
11_Member	KEGG Pathway	ko04971	Gastric acid secretion	-3.29762	-1.18252	3/75	817,3766,7430	CAMK2D,KCNJ10,EZR
11_Member	KEGG Pathway	hsa04971	Gastric acid secretion	-3.28077	-1.17535	3/76	817,3766,7430	CAMK2D,KCNJ10,EZR
12_Summary	GO Biological Processes	GO:0009755	hormone-mediated signaling pathway	-3.1932	-1.11126	4/190	434,3717,6755,7253,817	ASIP,JAK2,SSTR5,TSHR,CAMK2D
12_Member	GO Biological Processes	GO:0009755	hormone-mediated signaling pathway	-3.1932	-1.11126	4/190	434,3717,6755,7253	ASIP,JAK2,SSTR5,TSHR
12_Member	KEGG Pathway	ko04024	cAMP signaling pathway	-2.09941	-0.293818	3/198	817,6755,7253	CAMK2D,SSTR5,TSHR
13_Summary	GO Biological Processes	GO:1901222	regulation of NIK/NF-kappaB signaling	-2.75986	-0.798847	3/115	3430,3965,7430,566,23607,255057,8994,202243,4940	IFI35,LGALS9,EZR,AZU1,CD2AP,CBARP,LIMD1,CCDC125,OAS3
13_Member	GO Biological Processes	GO:1901222	regulation of NIK/NF-kappaB signaling	-2.75986	-0.798847	3/115	3430,3965,7430	IFI35,LGALS9,EZR
13_Member	GO Biological Processes	GO:0038061	NIK/NF-kappaB signaling	-2.46602	-0.56922	3/146	3430,3965,7430	IFI35,LGALS9,EZR
13_Member	GO Biological Processes	GO:0060627	regulation of vesicle-mediated transport	-2.33004	-0.467662	5/530	566,3965,7430,23607,255057	AZU1,LGALS9,EZR,CD2AP,CBARP
13_Member	GO Biological Processes	GO:1902532	negative regulation of intracellular signal transduction	-2.32661	-0.465604	5/531	3430,7430,8994,23607,202243	IFI35,EZR,LIMD1,CD2AP,CCDC125
13_Member	GO Biological Processes	GO:0001818	negative regulation of cytokine production	-2.19284	-0.366179	4/359	3965,4940,7430,23607	LGALS9,OAS3,EZR,CD2AP
14_Summary	GO Biological Processes	GO:0042063	gliogenesis	-2.46218	-0.566874	4/301	566,3766,4192,9682	AZU1,KCNJ10,MDK,KDM4A
14_Member	GO Biological Processes	GO:0042063	gliogenesis	-2.46218	-0.566874	4/301	566,3766,4192,9682	AZU1,KCNJ10,MDK,KDM4A
